# Supplementary material for: Bis[μ-2-(2,4-difluoro­phen­yl)-1,3-bis­(1H-1,2,4-triazol-1-yl)propan-2-olato]dicopper(II) bis­(perchlorate)
Source: Acta Crystallogr Sect E Struct Rep Online. 2010 Mar 10;66(Pt 4):m391. doi: 10.1107/S1600536810008512 (PMC2984043; doi:10.1107/S1600536810008512)
Supplement: Supplementary file 1 [file e-66-0m391-sup1.cif]

##############################################################################
###                                                                        ###
###        Electronic paper (Acta Crystallographica Section E)             ###
###                                                                        ###
##############################################################################
#                                                                            #
# This CIF contains the data in a paper accepted for publication in Acta     #
# Crystallographica Section E. It conforms to the requirements of Notes      #
# for Authors for Section E, and has been peer reviewed under the auspices   #
# of the IUCr Commission on Journals.                                        #
#                                                                            #
# Full details of the Crystallographic Information File format               #
# are given in the paper "The Crystallographic Information File (CIF):       #
# a New Standard Archive File for Crystallography" by S. R. Hall, F. H.      #
# Allen and I. D. Brown [Acta Cryst. (1991), A47, 655-685].                  #
#                                                                            #
# The current version of the core CIF dictionary is obtainable from          #
# ftp://ftp.iucr.org/pub/cif_core.dic. The current version number is 2.4.    #
#                                                                            #
# Software is freely available for graphical display of the structure(s) in  #
# this CIF.  For information consult the CIF home page http://www.iucr.org/  #
# cif/home.html                                                              #
#                                                                            #
# This file may be used for bona fide research purposes within the           #
# scientific community so long as proper attribution is given to the journal # 
# article from which it was obtained.                                        #
#                                                                            #
##############################################################################
                                             
data_I
_audit_creation_method     SHELXL-97
_chemical_name_systematic
;
Bis[\m-2-(2,4-difluorophenyl)-1,3-bis(1<i>H</i>-1,2,4-triazol-1-yl)propan-2-
olato]dicopper(II) bis(perchlorate)
;
_chemical_name_common     ?
_chemical_formula_moiety     'C26 H22 Cu2 F4 N12 O2 2+, 2(Cl O4 -)'
_chemical_formula_sum     'C26 H22 Cl2 Cu2 F4 N12 O10'
_chemical_formula_iupac     '[Cu2 (C13 H11 F2 N6 O)2] (Cl O4)2'
_chemical_formula_weight     936.54
_chemical_melting_point     ?
_symmetry_cell_setting     orthorhombic
_symmetry_space_group_name_H-M     'P n n m'
loop_
    _symmetry_equiv_pos_as_xyz
    'x, y, z'
    '-x, -y, z'
    '-x+1/2, y+1/2, -z+1/2'
    'x+1/2, -y+1/2, -z+1/2'
    '-x, -y, -z'
    'x, y, -z'
    'x-1/2, -y-1/2, z-1/2'
    '-x-1/2, y-1/2, z-1/2'
_cell_length_a     15.4464(18)
_cell_length_b     7.9532(10)
_cell_length_c     14.2407(15)
_cell_angle_alpha     90.00
_cell_angle_beta     90.00
_cell_angle_gamma     90.00
_cell_volume     1749.4(4)
_cell_formula_units_Z     2
_cell_measurement_reflns_used     3901
_cell_measurement_theta_min     2.561
_cell_measurement_theta_max     26.924
_cell_measurement_temperature     298(2)
_exptl_crystal_description     block
_exptl_crystal_colour     blue
_exptl_crystal_size_max     0.49
_exptl_crystal_size_mid     0.45
_exptl_crystal_size_min     0.43
_exptl_crystal_density_diffrn     1.778
_exptl_crystal_density_meas     ?
_exptl_crystal_density_method     'not measured'
_exptl_crystal_F_000     940
_exptl_absorpt_coefficient_mu     1.463
_exptl_absorpt_correction_type     multi-scan
_exptl_absorpt_process_details     '(SADABS; Sheldrick, 1996)'
_exptl_absorpt_correction_T_min     0.5343
_exptl_absorpt_correction_T_max     0.5720
_exptl_special_details
;
;
_diffrn_ambient_temperature     298(2)
_diffrn_radiation_type     MoK\a
_diffrn_radiation_wavelength     0.71073
_diffrn_radiation_source     'fine-focus sealed tube'
_diffrn_radiation_monochromator     graphite
_diffrn_measurement_device_type     'Bruker SMART 1000'
_diffrn_measurement_method     'phi and omega scans'
_diffrn_detector_area_resol_mean     ?
_diffrn_reflns_number     7867
_diffrn_reflns_av_R_equivalents     0.0237
_diffrn_reflns_av_sigmaI/netI     0.0188
_diffrn_reflns_theta_min     1.95
_diffrn_reflns_theta_max     25.01
_diffrn_reflns_theta_full     25.01
_diffrn_measured_fraction_theta_max     0.999
_diffrn_measured_fraction_theta_full     0.999
_diffrn_reflns_limit_h_min     -16
_diffrn_reflns_limit_h_max     18
_diffrn_reflns_limit_k_min     -9
_diffrn_reflns_limit_k_max     9
_diffrn_reflns_limit_l_min     -16
_diffrn_reflns_limit_l_max     13
_diffrn_standards_number     ?
_diffrn_standards_interval_count     ?
_diffrn_standards_interval_time     ?
_diffrn_standards_decay_%     ?
_refine_special_details
;
 Refinement of F^2^ against ALL reflections.  The weighted R-factor wR and
 goodness of fit S are based on F^2^, conventional R-factors R are based
 on F, with F set to zero for negative F^2^. The threshold expression of
 F^2^ > 2sigma(F^2^) is used only for calculating R-factors(gt) etc. and is
 not relevant to the choice of reflections for refinement.  R-factors based
 on F^2^ are statistically about twice as large as those based on F, and R-
 factors based on ALL data will be even larger.
;
_reflns_number_total     1618
_reflns_number_gt     1169
_reflns_threshold_expression     I>2sigma(I)
_refine_ls_structure_factor_coef     Fsqd
_refine_ls_matrix_type     full
_refine_ls_R_factor_all     0.0609
_refine_ls_R_factor_gt     0.0399
_refine_ls_wR_factor_gt     0.1046
_refine_ls_wR_factor_ref     0.1288
_refine_ls_goodness_of_fit_ref     1.093
_refine_ls_restrained_S_all     1.093
_refine_ls_number_reflns     1618
_refine_ls_number_parameters     162
_refine_ls_number_restraints     0
_refine_ls_hydrogen_treatment     constr
_refine_ls_weighting_scheme     calc
_refine_ls_weighting_details
         'calc w=1/[\s^2^(Fo^2^)+(0.0552P)^2^+3.7317P] where P=(Fo^2^+2Fc^2^)/3'
_atom_sites_solution_hydrogens     geom
_atom_sites_solution_primary     direct
_atom_sites_solution_secondary     difmap
_refine_ls_shift/su_max     0.001
_refine_ls_shift/su_mean     0.000
_refine_diff_density_max     0.546
_refine_diff_density_min     -0.483
_refine_ls_extinction_method     none
_refine_ls_extinction_coef     ?
loop_
    _atom_type_symbol
    _atom_type_description
    _atom_type_scat_dispersion_real
    _atom_type_scat_dispersion_imag
    _atom_type_scat_source
    'C' 'C' 0.0033 0.0016
                         'International Tables Vol C Tables 4.2.6.8 and 6.1.1.4'
    'H' 'H' 0.0000 0.0000
                         'International Tables Vol C Tables 4.2.6.8 and 6.1.1.4'
    'O' 'O' 0.0106 0.0060
                         'International Tables Vol C Tables 4.2.6.8 and 6.1.1.4'
    'N' 'N' 0.0061 0.0033
                         'International Tables Vol C Tables 4.2.6.8 and 6.1.1.4'
    'F' 'F' 0.0171 0.0103
                         'International Tables Vol C Tables 4.2.6.8 and 6.1.1.4'
    'Cl' 'Cl' 0.1484 0.1585
                         'International Tables Vol C Tables 4.2.6.8 and 6.1.1.4'
    'Cu' 'Cu' 0.3201 1.2651
                         'International Tables Vol C Tables 4.2.6.8 and 6.1.1.4'
_computing_data_collection     'SMART (Siemens, 1996)'
_computing_cell_refinement     'SAINT (Siemens, 1996)'
_computing_data_reduction     'SAINT (Siemens, 1996)'
_computing_structure_solution     'SHELXS97 (Sheldrick, 2008)'
_computing_structure_refinement     'SHELXL97 (Sheldrick, 2008)'
_computing_molecular_graphics     'SHELXTL (Sheldrick, 2008)'
_computing_publication_material     'SHELXTL (Sheldrick, 2008)'
loop_
    _atom_site_type_symbol
    _atom_site_label
    _atom_site_fract_x
    _atom_site_fract_y
    _atom_site_fract_z
    _atom_site_U_iso_or_equiv
    _atom_site_adp_type
    _atom_site_calc_flag
    _atom_site_refinement_flags
    _atom_site_occupancy
    _atom_site_disorder_assembly
    _atom_site_disorder_group
    Cu Cu1 0.0000 0.5000 0.10491(4) 0.0387(3) Uani d S 1 . .
    Cl Cl1 0.0000 1.0000 0.1949(2) 0.0786(7) Uani d S 1 . .
    F F1 0.3498(3) 0.3943(7) 0.0000 0.112(2) Uani d S 1 . .
    F F2 0.3994(4) 0.9719(7) 0.0000 0.110(2) Uani d S 1 . .
    N N1 0.1704(2) 0.4153(4) 0.1725(2) 0.0412(8) Uani d . 1 . .
    N N2 0.0936(2) 0.4883(4) 0.1947(2) 0.0394(8) Uani d . 1 . .
    N N3 0.1944(3) 0.5620(5) 0.2995(3) 0.0595(11) Uani d . 1 . .
    O O1 0.0783(2) 0.4823(5) 0.0000 0.0339(8) Uani d S 1 . .
    O O2 0.009(3) 0.8525(18) 0.126(2) 0.097(7) Uani d P 0.58(10) A 1
    O O3 0.0787(17) 1.020(6) 0.232(3) 0.110(11) Uani d P 0.58(10) A 1
    O O2' 0.047(4) 0.884(6) 0.151(3) 0.106(13) Uani d P 0.42(10) A 2
    O O3' 0.055(3) 1.093(8) 0.261(3) 0.109(11) Uani d P 0.42(10) A 2
    C C1 0.1119(3) 0.5755(6) 0.2716(3) 0.0503(11) Uani d . 1 . .
    H H1 0.0711 0.6402 0.3033 0.060 Uiso calc R 1 . .
    C C2 0.2285(3) 0.4627(6) 0.2355(3) 0.0546(12) Uani d . 1 . .
    H H2 0.2863 0.4298 0.2346 0.066 Uiso calc R 1 . .
    C C3 0.1787(3) 0.3154(5) 0.0873(3) 0.0433(10) Uani d . 1 . .
    H H3A 0.1359 0.2260 0.0878 0.052 Uiso calc R 1 . .
    H H3B 0.2357 0.2641 0.0853 0.052 Uiso calc R 1 . .
    C C4 0.1658(3) 0.4248(7) 0.0000 0.0352(12) Uani d S 1 . .
    C C5 0.2277(4) 0.5736(7) 0.0000 0.0395(13) Uani d S 1 . .
    C C6 0.3173(4) 0.5544(9) 0.0000 0.0640(19) Uani d S 1 . .
    C C7 0.3745(5) 0.6848(12) 0.0000 0.079(2) Uani d S 1 . .
    H H7 0.4339 0.6656 0.0000 0.095 Uiso calc SR 1 . .
    C C8 0.3431(5) 0.8399(11) 0.0000 0.069(2) Uani d S 1 . .
    C C9 0.2571(5) 0.8714(9) 0.0000 0.0640(19) Uani d S 1 . .
    H H9 0.2369 0.9815 0.0000 0.077 Uiso calc SR 1 . .
    C C10 0.1993(4) 0.7384(7) 0.0000 0.0448(14) Uani d S 1 . .
    H H10 0.1402 0.7604 0.0000 0.054 Uiso calc SR 1 . .
loop_
    _atom_site_aniso_label
    _atom_site_aniso_U_11
    _atom_site_aniso_U_22
    _atom_site_aniso_U_33
    _atom_site_aniso_U_12
    _atom_site_aniso_U_13
    _atom_site_aniso_U_23
    Cu1 0.0307(4) 0.0620(5) 0.0232(3) -0.0056(3) 0.000 0.000
    Cl1 0.0398(9) 0.0638(12) 0.132(2) 0.0021(9) 0.000 0.000
    F1 0.049(3) 0.078(3) 0.208(7) 0.022(2) 0.000 0.000
    F2 0.115(4) 0.105(4) 0.111(4) -0.075(3) 0.000 0.000
    N1 0.0453(19) 0.0394(18) 0.0390(18) -0.0007(16) -0.0119(15) 0.0017(16)
    N2 0.0415(18) 0.049(2) 0.0276(16) -0.0035(16) -0.0047(14) 0.0001(15)
    N3 0.061(2) 0.064(3) 0.054(2) -0.004(2) -0.022(2) -0.012(2)
    O1 0.0277(18) 0.047(2) 0.0268(18) 0.0006(16) 0.000 0.000
    O2 0.073(13) 0.066(6) 0.153(12) -0.002(6) 0.008(10) -0.014(6)
    O3 0.068(8) 0.101(17) 0.162(17) 0.005(9) -0.027(9) -0.003(15)
    O2' 0.08(2) 0.087(15) 0.152(17) 0.024(16) 0.009(16) -0.013(13)
    O3' 0.078(14) 0.10(2) 0.151(15) 0.002(14) -0.022(11) -0.018(13)
    C1 0.054(3) 0.056(3) 0.041(2) 0.000(2) -0.010(2) -0.006(2)
    C2 0.049(3) 0.059(3) 0.056(3) 0.002(2) -0.021(2) -0.004(2)
    C3 0.051(2) 0.036(2) 0.042(2) 0.0042(19) -0.007(2) 0.0003(18)
    C4 0.031(3) 0.033(3) 0.041(3) 0.000(2) 0.000 0.000
    C5 0.035(3) 0.039(3) 0.045(3) 0.001(3) 0.000 0.000
    C6 0.047(4) 0.059(4) 0.086(5) 0.000(3) 0.000 0.000
    C7 0.047(4) 0.089(7) 0.101(7) -0.015(4) 0.000 0.000
    C8 0.068(5) 0.067(5) 0.071(5) -0.036(4) 0.000 0.000
    C9 0.080(5) 0.045(4) 0.067(5) -0.010(4) 0.000 0.000
    C10 0.048(3) 0.042(3) 0.045(3) -0.002(3) 0.000 0.000
_geom_special_details
;
 All esds (except the esd in the dihedral angle between two l.s. planes)
 are estimated using the full covariance matrix.  The cell esds are taken
 into account individually in the estimation of esds in distances, angles
 and torsion angles; correlations between esds in cell parameters are only
 used when they are defined by crystal symmetry.  An approximate (isotropic)
 treatment of cell esds is used for estimating esds involving l.s. planes.
;
loop_
    _geom_bond_atom_site_label_1
    _geom_bond_atom_site_label_2
    _geom_bond_site_symmetry_2
    _geom_bond_distance
    _geom_bond_publ_flag
    Cu1 O1 5_565 1.927(2) ?
    Cu1 O1 . 1.927(2) ?
    Cu1 N2 . 1.933(3) ?
    Cu1 N2 2_565 1.933(3) ?
    Cu1 Cu1 5_565 2.9880(13) ?
    Cl1 O2' . 1.33(2) ?
    Cl1 O2' 2_575 1.33(2) ?
    Cl1 O3 2_575 1.336(12) ?
    Cl1 O3 . 1.336(12) ?
    Cl1 O3' . 1.47(3) ?
    Cl1 O3' 2_575 1.47(3) ?
    Cl1 O2 . 1.53(2) ?
    Cl1 O2 2_575 1.53(2) ?
    F1 C6 . 1.368(9) ?
    F2 C8 . 1.364(8) ?
    N1 C2 . 1.324(5) ?
    N1 N2 . 1.358(5) ?
    N1 C3 . 1.456(5) ?
    N2 C1 . 1.326(5) ?
    N3 C2 . 1.316(6) ?
    N3 C1 . 1.340(6) ?
    O1 C4 . 1.427(6) ?
    O1 Cu1 5_565 1.927(2) ?
    C1 H1 . 0.9300 ?
    C2 H2 . 0.9300 ?
    C3 C4 . 1.531(5) ?
    C3 H3A . 0.9700 ?
    C3 H3B . 0.9700 ?
    C4 C5 . 1.522(8) ?
    C4 C3 6 1.531(5) ?
    C5 C10 . 1.382(8) ?
    C5 C6 . 1.392(9) ?
    C6 C7 . 1.364(10) ?
    C7 C8 . 1.326(12) ?
    C7 H7 . 0.9300 ?
    C8 C9 . 1.352(11) ?
    C9 C10 . 1.383(9) ?
    C9 H9 . 0.9300 ?
    C10 H10 . 0.9300 ?
loop_
    _geom_angle_atom_site_label_1
    _geom_angle_atom_site_label_2
    _geom_angle_atom_site_label_3
    _geom_angle_site_symmetry_1
    _geom_angle_site_symmetry_3
    _geom_angle
    _geom_angle_publ_flag
    O1 Cu1 O1 5_565 . 78.33(16) ?
    O1 Cu1 N2 5_565 . 170.37(12) ?
    O1 Cu1 N2 . . 92.30(13) ?
    O1 Cu1 N2 5_565 2_565 92.30(13) ?
    O1 Cu1 N2 . 2_565 170.37(12) ?
    N2 Cu1 N2 . 2_565 97.2(2) ?
    O1 Cu1 Cu1 5_565 5_565 39.16(8) ?
    O1 Cu1 Cu1 . 5_565 39.16(8) ?
    N2 Cu1 Cu1 . 5_565 131.42(10) ?
    N2 Cu1 Cu1 2_565 5_565 131.42(10) ?
    O2' Cl1 O2' . 2_575 124(3) ?
    O2' Cl1 O3 . 2_575 127(2) ?
    O2' Cl1 O3 2_575 2_575 76.9(12) ?
    O2' Cl1 O3 . . 76.9(12) ?
    O2' Cl1 O3 2_575 . 127(2) ?
    O3 Cl1 O3 2_575 . 133(4) ?
    O2' Cl1 O3' . . 110.0(11) ?
    O2' Cl1 O3' 2_575 . 105.2(13) ?
    O3 Cl1 O3' 2_575 . 109(3) ?
    O3 Cl1 O3' . . 33.1(6) ?
    O2' Cl1 O3' . 2_575 105.2(13) ?
    O2' Cl1 O3' 2_575 2_575 110.0(11) ?
    O3 Cl1 O3' 2_575 2_575 33.1(6) ?
    O3 Cl1 O3' . 2_575 109(3) ?
    O3' Cl1 O3' . 2_575 100(2) ?
    O2' Cl1 O2 . . 28(2) ?
    O2' Cl1 O2 2_575 . 106.2(16) ?
    O3 Cl1 O2 2_575 . 104.1(11) ?
    O3 Cl1 O2 . . 105.3(11) ?
    O3' Cl1 O2 . . 138.4(14) ?
    O3' Cl1 O2 2_575 . 94.2(13) ?
    O2' Cl1 O2 . 2_575 106.2(16) ?
    O2' Cl1 O2 2_575 2_575 28(2) ?
    O3 Cl1 O2 2_575 2_575 105.3(11) ?
    O3 Cl1 O2 . 2_575 104.1(11) ?
    O3' Cl1 O2 . 2_575 94.2(13) ?
    O3' Cl1 O2 2_575 2_575 138.4(14) ?
    O2 Cl1 O2 . 2_575 101(2) ?
    C2 N1 N2 . . 108.2(3) ?
    C2 N1 C3 . . 131.3(4) ?
    N2 N1 C3 . . 120.3(3) ?
    C1 N2 N1 . . 103.3(3) ?
    C1 N2 Cu1 . . 132.8(3) ?
    N1 N2 Cu1 . . 121.3(2) ?
    C2 N3 C1 . . 102.9(4) ?
    C4 O1 Cu1 . 5_565 128.15(10) ?
    C4 O1 Cu1 . . 128.15(10) ?
    Cu1 O1 Cu1 5_565 . 101.67(16) ?
    N2 C1 N3 . . 113.9(4) ?
    N2 C1 H1 . . 123.0 ?
    N3 C1 H1 . . 123.0 ?
    N3 C2 N1 . . 111.7(4) ?
    N3 C2 H2 . . 124.2 ?
    N1 C2 H2 . . 124.2 ?
    N1 C3 C4 . . 110.8(3) ?
    N1 C3 H3A . . 109.5 ?
    C4 C3 H3A . . 109.5 ?
    N1 C3 H3B . . 109.5 ?
    C4 C3 H3B . . 109.5 ?
    H3A C3 H3B . . 108.1 ?
    O1 C4 C5 . . 110.2(4) ?
    O1 C4 C3 . 6 107.8(3) ?
    C5 C4 C3 . 6 111.1(3) ?
    O1 C4 C3 . . 107.8(3) ?
    C5 C4 C3 . . 111.1(3) ?
    C3 C4 C3 6 . 108.6(4) ?
    C10 C5 C6 . . 114.8(6) ?
    C10 C5 C4 . . 122.6(5) ?
    C6 C5 C4 . . 122.6(6) ?
    C7 C6 F1 . . 118.0(7) ?
    C7 C6 C5 . . 124.1(7) ?
    F1 C6 C5 . . 117.8(6) ?
    C8 C7 C6 . . 118.0(7) ?
    C8 C7 H7 . . 121.0 ?
    C6 C7 H7 . . 121.0 ?
    C7 C8 C9 . . 122.2(7) ?
    C7 C8 F2 . . 118.8(8) ?
    C9 C8 F2 . . 119.0(8) ?
    C8 C9 C10 . . 119.5(7) ?
    C8 C9 H9 . . 120.2 ?
    C10 C9 H9 . . 120.2 ?
    C5 C10 C9 . . 121.4(6) ?
    C5 C10 H10 . . 119.3 ?
    C9 C10 H10 . . 119.3 ?
loop_
    _geom_torsion_atom_site_label_1
    _geom_torsion_atom_site_label_2
    _geom_torsion_atom_site_label_3
    _geom_torsion_atom_site_label_4
    _geom_torsion_site_symmetry_1
    _geom_torsion_site_symmetry_2
    _geom_torsion_site_symmetry_3
    _geom_torsion_site_symmetry_4
    _geom_torsion
    _geom_torsion_publ_flag
    C2 N1 N2 C1 . . . . -0.3(4) ?
    C3 N1 N2 C1 . . . . -176.2(4) ?
    C2 N1 N2 Cu1 . . . . 163.9(3) ?
    C3 N1 N2 Cu1 . . . . -12.0(5) ?
    O1 Cu1 N2 C1 5_565 . . . 121.8(9) ?
    O1 Cu1 N2 C1 . . . . 135.0(4) ?
    N2 Cu1 N2 C1 2_565 . . . -46.9(4) ?
    Cu1 Cu1 N2 C1 5_565 . . . 133.1(4) ?
    O1 Cu1 N2 N1 5_565 . . . -37.0(10) ?
    O1 Cu1 N2 N1 . . . . -23.8(3) ?
    N2 Cu1 N2 N1 2_565 . . . 154.3(3) ?
    Cu1 Cu1 N2 N1 5_565 . . . -25.7(3) ?
    O1 Cu1 O1 C4 5_565 . . . -164.6(5) ?
    N2 Cu1 O1 C4 . . . . 17.6(4) ?
    N2 Cu1 O1 C4 2_565 . . . -151.2(8) ?
    Cu1 Cu1 O1 C4 5_565 . . . -164.6(5) ?
    O1 Cu1 O1 Cu1 5_565 . . 5_565 0.0 ?
    N2 Cu1 O1 Cu1 . . . 5_565 -177.77(17) ?
    N2 Cu1 O1 Cu1 2_565 . . 5_565 13.5(10) ?
    N1 N2 C1 N3 . . . . -0.3(5) ?
    Cu1 N2 C1 N3 . . . . -161.8(3) ?
    C2 N3 C1 N2 . . . . 0.8(6) ?
    C1 N3 C2 N1 . . . . -0.9(6) ?
    N2 N1 C2 N3 . . . . 0.8(5) ?
    C3 N1 C2 N3 . . . . 176.1(4) ?
    C2 N1 C3 C4 . . . . -110.2(5) ?
    N2 N1 C3 C4 . . . . 64.5(5) ?
    Cu1 O1 C4 C5 5_565 . . . 99.6(3) ?
    Cu1 O1 C4 C5 . . . . -99.6(3) ?
    Cu1 O1 C4 C3 5_565 . . 6 -21.8(5) ?
    Cu1 O1 C4 C3 . . . 6 138.9(3) ?
    Cu1 O1 C4 C3 5_565 . . . -138.9(3) ?
    Cu1 O1 C4 C3 . . . . 21.8(5) ?
    N1 C3 C4 O1 . . . . -65.7(4) ?
    N1 C3 C4 C5 . . . . 55.2(5) ?
    N1 C3 C4 C3 . . . 6 177.8(2) ?
    O1 C4 C5 C10 . . . . 0.0 ?
    C3 C4 C5 C10 6 . . . 119.5(3) ?
    C3 C4 C5 C10 . . . . -119.5(3) ?
    O1 C4 C5 C6 . . . . 180.0 ?
    C3 C4 C5 C6 6 . . . -60.5(3) ?
    C3 C4 C5 C6 . . . . 60.5(3) ?
    C10 C5 C6 C7 . . . . 0.0 ?
    C4 C5 C6 C7 . . . . 180.0 ?
    C10 C5 C6 F1 . . . . 180.0 ?
    C4 C5 C6 F1 . . . . 0.0 ?
    F1 C6 C7 C8 . . . . 180.0 ?
    C5 C6 C7 C8 . . . . 0.0 ?
    C6 C7 C8 C9 . . . . 0.0 ?
    C6 C7 C8 F2 . . . . 180.0 ?
    C7 C8 C9 C10 . . . . 0.0 ?
    F2 C8 C9 C10 . . . . 180.0 ?
    C6 C5 C10 C9 . . . . 0.0 ?
    C4 C5 C10 C9 . . . . 180.0 ?
    C8 C9 C10 C5 . . . . 0.0 ?
data_global
_journal_date_recd_electronic     2009-10-23
_journal_date_accepted     2010-03-05
_journal_name_full     'Acta Crystallographica, Section E'
_journal_year     2010
_journal_volume     66
_journal_issue      4
_journal_page_first     m391
_journal_page_last     m391
_journal_paper_category     QM
_journal_coeditor_code     KP2237
_publ_contact_author_name     'Xian-Hong Yin'
_publ_contact_author_address
;
      Department of Chemistry
      Guangxi University for Nationalities
      Nanning 530006
      P. R. China
;
_publ_contact_author_email     'yxhphd@163.com'
_publ_contact_author_fax     '0086-771-3064863'
_publ_contact_author_phone     '0086-771-3064863'
_publ_section_title
;\
Bis[\m-2-(2,4-difluorophenyl)-1,3-bis(1<i>H</i>-1,2,4-triazol-1-yl)propan-2-\
olato]dicopper(II) bis(perchlorate)
;
loop_
    _publ_author_name
    _publ_author_address
    'Zhi-Rong Luo'
;
Department of Chemistry
Guangxi University for Nationalities
Nanning 530006
People's Republic of China
;
    'Fei-Long Hu'
;
Department of Chemistry
Guangxi University for Nationalities
Nanning 530006
People's Republic of China
;
    'Yue Zhuang'
;
Department of Chemistry
Guangxi University for Nationalities
Nanning 530006
People's Republic of China
;
    'Xian-Hong Yin'
;
Department of Chemistry
Guangxi University for Nationalities
Nanning 530006
People's Republic of China
;
    'Qiao-Lan Wu'
;
Department of Chemistry
Guangxi University for Nationalities
Nanning 530006
People's Republic of China
;
