# Supplementary material for: Bis[μ-2-(2,4-difluoro­phen­yl)-1,3-bis­(1H-1,2,4-triazol-1-yl)propan-2-olato]dicopper(II) bis­(perchlorate)
Source: Acta Crystallogr Sect E Struct Rep Online. 2010 Mar 10;66(Pt 4):m391. doi: 10.1107/S1600536810008512 (PMC2984043; doi:10.1107/S1600536810008512)
Supplement: Supplementary file 2 [file e-66-0m391-Isup2.hkl]

# 
# h,k,l, Fc-squared, Fo-squared, sigma(Fo-squared) and status flag 
# 
data_I
_shelx_title ' 090920b in Pnnm' 
_shelx_refln_list_code          4 
_shelx_F_calc_maximum      349.09 
_exptl_crystal_F_000       940.00 
_reflns_d_resolution_high  0.8405 
 
loop_ 
 _symmetry_equiv_pos_as_xyz 
 'x, y, z' 
 '-x, -y, z' 
 '-x+1/2, y+1/2, -z+1/2' 
 'x+1/2, -y+1/2, -z+1/2' 
 '-x, -y, -z' 
 'x, y, -z' 
 'x-1/2, -y-1/2, z-1/2' 
 '-x-1/2, y-1/2, z-1/2' 
 
_cell_length_a    15.4464 
_cell_length_b     7.9532 
_cell_length_c    14.2407 
_cell_angle_alpha  90.000 
_cell_angle_beta   90.000 
_cell_angle_gamma  90.000 
 
_shelx_F_squared_multiplier     1.000 
 
loop_ 
 _refln_index_h 
 _refln_index_k 
 _refln_index_l 
 _refln_F_squared_calc 
 _refln_F_squared_meas 
 _refln_F_squared_sigma 
 _refln_observed_status 
   2   0   0     4920.74     5787.14     70.97 o 
   4   0   0     5606.25     5913.14     53.23 o 
   6   0   0    15751.35    15750.09    103.60 o 
   8   0   0     4102.02     3455.89     34.41 o 
  10   0   0    11466.01    11778.01     88.73 o 
  12   0   0    10853.02    11405.88    205.84 o 
  14   0   0     1999.11     1970.63     65.85 o 
  16   0   0     1430.72     1370.66     60.61 o 
  18   0   0     1273.87     1250.18     62.56 o 
   1   1   0    15664.08    15598.75     86.97 o 
   2   1   0     2586.04     2703.40     23.02 o 
   3   1   0    13293.14    14897.70    137.63 o 
   4   1   0      935.97      776.39     10.90 o 
   5   1   0     1344.12     1259.75     11.49 o 
   6   1   0      132.92      135.69      4.36 o 
   7   1   0      135.81      236.13      5.77 o 
   8   1   0      178.29      237.43      7.06 o 
   9   1   0     4672.54     4674.68     30.78 o 
  10   1   0      639.45      680.28     13.01 o 
  11   1   0     3640.03     3792.10     33.58 o 
  12   1   0        1.94       -3.37      6.89 o 
  13   1   0      809.59      764.05     22.59 o 
  14   1   0       74.63       44.38     11.26 o 
  15   1   0       52.09       42.37     15.89 o 
  16   1   0       90.53      105.19     18.26 o 
  17   1   0      335.29      346.12     26.66 o 
  18   1   0       59.39       68.62     19.21 o 
   0   2   0   121861.50   121931.93   1323.46 o 
   1   2   0     4508.37     4934.06     46.93 o 
   2   2   0    20658.36    21022.58    132.10 o 
   3   2   0      349.74      288.59      6.04 o 
   4   2   0     7545.28     7408.77    106.35 o 
   5   2   0      870.13      957.86     20.40 o 
   6   2   0     1038.19      970.57     17.70 o 
   7   2   0     2012.61     2150.12     28.80 o 
   8   2   0     5265.05     4989.83     56.94 o 
   9   2   0      510.40      464.82     26.05 o 
  10   2   0     9871.24    10215.18     87.16 o 
  11   2   0     1231.70     1326.77     27.24 o 
  12   2   0     6978.71     7472.67     73.82 o 
  13   2   0      559.85      592.85     18.27 o 
  14   2   0     2216.10     2246.41     47.45 o 
  15   2   0      131.93      169.31     17.61 o 
  16   2   0      706.15      776.37     26.32 o 
  17   2   0       34.75       23.04     19.57 o 
   1   3   0    12795.28    14309.49    377.85 o 
   2   3   0       70.53       64.60     11.04 o 
   3   3   0     3280.28     3430.43     34.49 o 
   4   3   0       18.99        4.25      6.36 o 
   5   3   0       16.36       16.32      4.96 o 
   6   3   0      519.51      536.84     14.74 o 
   7   3   0      620.18      606.95     16.34 o 
   8   3   0        7.94        2.57      6.17 o 
   9   3   0     4317.61     4423.37     50.55 o 
  10   3   0     1030.82     1088.83     24.67 o 
  11   3   0      516.63      431.48     17.76 o 
  12   3   0       17.54        4.58      9.47 o 
  13   3   0      636.71      575.97     18.50 o 
  14   3   0      276.53      231.81     18.25 o 
  15   3   0      117.68       95.43     12.78 o 
  16   3   0        8.75      -10.94     11.44 o 
  17   3   0       41.91       17.04     13.22 o 
   0   4   0     8766.84     8340.16    116.21 o 
   1   4   0       54.19       50.92      7.79 o 
   2   4   0     8853.84     8775.59     85.23 o 
   3   4   0      247.03      389.49     21.22 o 
   4   4   0     4076.81     3769.82     38.59 o 
   5   4   0        0.06       -5.82      4.12 o 
   6   4   0      359.35      291.80     12.65 o 
   7   4   0      213.69      198.86     12.76 o 
   8   4   0     3684.62     3718.75     46.38 o 
   9   4   0      135.36      140.90     12.95 o 
  10   4   0     7094.25     7064.98     76.48 o 
  11   4   0      230.90      231.70     16.53 o 
  12   4   0     1969.16     1943.04     37.12 o 
  13   4   0        6.73       13.10     10.29 o 
  14   4   0     1687.44     1782.28     32.88 o 
  15   4   0      149.33      142.73     14.29 o 
  16   4   0      599.70      712.55     27.08 o 
   1   5   0     2214.29     2235.93     37.95 o 
   2   5   0      109.76       79.95     10.36 o 
   3   5   0     1052.68     1027.81     20.65 o 
   4   5   0      882.39      797.58     18.13 o 
   5   5   0       79.69       74.65     12.38 o 
   6   5   0       15.72       10.66      8.61 o 
   7   5   0       89.49      107.53     21.04 o 
   8   5   0       37.66       13.29      8.45 o 
   9   5   0      308.27      304.39     16.50 o 
  10   5   0       65.11       59.24     18.48 o 
  11   5   0      266.19      255.73     17.22 o 
  12   5   0        1.21        5.62     10.15 o 
  13   5   0      233.05      293.40     19.51 o 
  14   5   0      364.98      349.18     19.88 o 
  15   5   0      123.57      150.32     15.67 o 
   0   6   0     1624.43     1530.89     48.05 o 
   1   6   0       31.93       22.01      9.51 o 
   2   6   0     6105.23     6091.35    122.74 o 
   3   6   0       71.53       97.78     10.38 o 
   4   6   0     2190.18     2240.80     44.87 o 
   5   6   0       61.72       65.73     12.84 o 
   6   6   0      597.15      605.16     25.15 o 
   7   6   0       97.30       96.40     14.73 o 
   8   6   0     2134.34     2113.04     47.30 o 
   9   6   0       27.46        4.83     12.00 o 
  10   6   0     1648.40     1758.92     45.49 o 
  11   6   0        3.55       -8.58     11.77 o 
  12   6   0     1103.17      980.66     30.11 o 
  13   6   0       37.91       35.51     15.57 o 
  14   6   0      608.46      600.92     41.34 o 
   1   7   0       23.55       15.25     10.52 o 
   2   7   0      599.04      508.93     35.18 o 
   3   7   0      601.25      515.11     30.67 o 
   4   7   0        0.59       -1.78     10.41 o 
   5   7   0      125.33      119.49     17.00 o 
   6   7   0        5.48       10.30     12.64 o 
   7   7   0       32.07        3.17     12.88 o 
   8   7   0       47.79       36.49     14.27 o 
   9   7   0      133.35      138.74     19.05 o 
  10   7   0        0.41      -18.89     14.94 o 
  11   7   0       25.40       39.37     16.28 o 
  12   7   0        5.86       -8.45     14.18 o 
   0   8   0      214.78      205.84     26.83 o 
   1   8   0       29.23       31.26     12.69 o 
   2   8   0     1488.75     1561.26     59.27 o 
   3   8   0        8.57        2.14     10.96 o 
   4   8   0      722.98      758.81     31.17 o 
   5   8   0      160.45      216.80     22.13 o 
   6   8   0       45.31       72.70     16.94 o 
   7   8   0      118.83      101.18     18.28 o 
   8   8   0      596.21      620.24     66.95 o 
   9   8   0        1.80        5.50     14.10 o 
   1   9   0       17.89       25.73     19.15 o 
   2   9   0        0.45       -3.26     12.89 o 
   3   9   0      123.29      157.20     39.02 o 
   4   9   0      162.45      188.89     21.53 o 
   5   9   0        2.99      -10.99     18.66 o 
   1   0   1    23049.06    21203.70    124.51 o 
   3   0   1    17114.26    16877.55     82.70 o 
   5   0   1    21628.92    20753.86    101.86 o 
   7   0   1     1241.75      994.71     14.26 o 
   9   0   1     3088.52     3193.50     24.32 o 
  11   0   1     5213.48     5313.67     36.52 o 
  13   0   1     2649.79     2613.55     40.12 o 
  15   0   1      547.78      468.55     25.73 o 
  17   0   1      737.13      720.20     33.62 o 
   0   1   1    19174.71    21392.02    442.84 o 
   1   1   1        8.41        7.92      1.07 o 
   2   1   1      245.43      392.62      8.46 o 
   3   1   1        0.57        6.11      1.50 o 
   4   1   1      348.49      387.06      4.51 o 
   5   1   1     1775.45     1790.71     10.70 o 
   6   1   1     5825.96     6093.45     24.88 o 
   7   1   1      508.35      697.06      6.53 o 
   8   1   1      283.45      216.89      8.77 o 
   9   1   1       75.60       69.74      3.49 o 
  10   1   1      656.23      594.17      8.43 o 
  11   1   1      205.83      235.84      9.13 o 
  12   1   1     2263.05     2275.47     21.48 o 
  13   1   1      108.88      112.11      9.15 o 
  14   1   1      689.08      661.92     15.63 o 
  15   1   1        0.03      -10.72      7.15 o 
  16   1   1      169.56      247.04     17.41 o 
  17   1   1        8.11       -2.39     10.03 o 
  18   1   1      205.27      289.97     19.59 o 
   1   2   1     9253.90     9470.89    102.60 o 
   2   2   1     1190.74     1172.37      9.62 o 
   3   2   1    13527.55    13775.09     84.44 o 
   4   2   1       47.71       99.56      5.53 o 
   5   2   1     1655.50     1374.82     12.06 o 
   6   2   1      570.07      449.80      6.84 o 
   7   2   1     3082.99     2996.03     21.02 o 
   8   2   1      178.82      182.76      7.23 o 
   9   2   1     2551.84     2642.71     23.26 o 
  10   2   1      237.33      236.09      8.77 o 
  11   2   1     1460.44     1436.37     18.40 o 
  12   2   1      589.88      652.03     13.78 o 
  13   2   1     3161.87     3228.14     37.35 o 
  14   2   1       42.12       36.42      7.30 o 
  15   2   1      487.01      532.14     16.29 o 
  16   2   1       22.12        6.49     10.03 o 
  17   2   1      390.27      371.82     18.35 o 
   0   3   1     4100.07     4283.46     47.30 o 
   1   3   1      467.78      498.86      9.73 o 
   2   3   1     5902.53     6046.43     42.70 o 
   3   3   1      318.77      395.18      7.30 o 
   4   3   1     5742.07     6028.22     32.63 o 
   5   3   1     2394.07     2496.78     16.79 o 
   6   3   1      581.34      515.26      8.18 o 
   7   3   1      400.51      556.00     11.05 o 
   8   3   1     1341.64     1253.65     17.05 o 
   9   3   1        0.57       -2.39      4.80 o 
  10   3   1      629.92      608.79     13.66 o 
  11   3   1        5.24       12.92      5.69 o 
  12   3   1     1319.81     1194.89     18.36 o 
  13   3   1        0.56        0.75      6.13 o 
  14   3   1      726.79      703.33     15.79 o 
  15   3   1       41.67       37.13      7.91 o 
  16   3   1      108.75      120.86     11.40 o 
  17   3   1        3.26       -6.74      8.94 o 
   1   4   1     4864.88     5081.71     67.13 o 
   2   4   1       59.96       72.98      7.78 o 
   3   4   1     1261.36     1224.34     14.30 o 
   4   4   1      142.23      154.68      5.98 o 
   5   4   1     1613.41     1482.18     14.58 o 
   6   4   1       64.38       64.56      5.22 o 
   7   4   1     1059.99      907.60     15.11 o 
   8   4   1      114.02      114.71      8.50 o 
   9   4   1     1094.85     1103.35     17.83 o 
  10   4   1      175.00      170.54     10.05 o 
  11   4   1     1048.42     1085.40     19.32 o 
  12   4   1       19.49       26.74      6.90 o 
  13   4   1     1254.34     1250.53     20.39 o 
  14   4   1        8.19        7.29      7.07 o 
  15   4   1      517.02      554.48     15.63 o 
  16   4   1        0.58        1.29      7.71 o 
   0   5   1     1312.92     1259.41     29.39 o 
   1   5   1       19.32       10.28      5.63 o 
   2   5   1     1644.32     1619.25     22.64 o 
   3   5   1      109.41      118.28      6.67 o 
   4   5   1     1459.38     1502.67     17.72 o 
   5   5   1        1.62       -5.18      4.27 o 
   6   5   1       49.09       34.47      7.27 o 
   7   5   1        0.48       -8.25      6.08 o 
   8   5   1      114.43      112.80     10.63 o 
   9   5   1      192.30      204.93     10.75 o 
  10   5   1      833.94      888.08     17.82 o 
  11   5   1       17.89        9.53      6.97 o 
  12   5   1      280.93      276.85     13.32 o 
  13   5   1       19.05       13.06      7.39 o 
  14   5   1      114.13       88.88      9.92 o 
  15   5   1       15.96       15.82      8.08 o 
   1   6   1     1481.84     1491.91     23.91 o 
   2   6   1      246.89      252.74     14.87 o 
   3   6   1     2014.44     1966.66     25.15 o 
   4   6   1      197.69      185.23     13.34 o 
   5   6   1      500.99      525.52     16.54 o 
   6   6   1        1.99       -9.95      6.63 o 
   7   6   1      484.10      473.57     16.60 o 
   8   6   1       65.10       47.85      9.80 o 
   9   6   1      446.34      422.85     16.56 o 
  10   6   1       62.66       48.78     10.33 o 
  11   6   1      785.70      795.02     20.48 o 
  12   6   1        1.87       -5.57      8.06 o 
  13   6   1      244.63      281.31     14.79 o 
  14   6   1       13.41        5.83      8.02 o 
   0   7   1       21.96       41.72     12.04 o 
   1   7   1       16.50       25.67      8.14 o 
   2   7   1      846.49      789.75     19.51 o 
   3   7   1       21.22       27.23      8.48 o 
   4   7   1       73.54       66.99     10.08 o 
   5   7   1      130.64       87.67     11.11 o 
   6   7   1        3.47      -11.26      7.51 o 
   7   7   1       15.27        2.78      9.35 o 
   8   7   1       71.08       88.20     12.61 o 
   9   7   1       41.92       27.83     10.34 o 
  10   7   1      212.43      226.16     16.90 o 
  11   7   1        7.29        4.33     10.07 o 
  12   7   1       38.00       34.25     13.55 o 
   1   8   1      341.74      324.04     14.75 o 
   2   8   1        0.53        3.55     11.45 o 
   3   8   1      510.98      533.88     18.49 o 
   4   8   1       13.18       -0.07      8.00 o 
   5   8   1       47.35       44.68     13.06 o 
   6   8   1       14.22        3.76      8.70 o 
   7   8   1       71.70       80.51     12.59 o 
   8   8   1       16.96       -1.47     10.26 o 
   9   8   1      242.89      288.47     22.00 o 
   1   9   1       66.11       83.56     17.39 o 
   2   9   1      110.70      132.09     13.49 o 
   3   9   1       14.71        1.35      9.08 o 
   4   9   1       12.18       -5.02      9.43 o 
   5   9   1       70.76       75.66     12.04 o 
   0   0   2       76.14      147.06      9.27 o 
   2   0   2     6555.55     7618.53     40.46 o 
   4   0   2     1786.71     2091.21     16.51 o 
   6   0   2     2294.25     2231.52     19.15 o 
   8   0   2      135.04       97.63      5.64 o 
  10   0   2     1008.14     1087.02     15.81 o 
  12   0   2       72.80       59.90      8.73 o 
  14   0   2       26.14       27.55     10.13 o 
  16   0   2        0.27        3.79     13.58 o 
  18   0   2       39.45       42.85     17.83 o 
   1   1   2     5392.70     5955.71     41.06 o 
   2   1   2     1674.63     1829.20     13.35 o 
   3   1   2    22688.07    24467.95    116.52 o 
   4   1   2        0.13        0.04      1.53 o 
   5   1   2      327.45      352.89      4.98 o 
   6   1   2      286.23      286.55      4.62 o 
   7   1   2      289.98      300.40      5.03 o 
   8   1   2        1.40       -2.43      2.02 o 
   9   1   2      148.96      117.25      4.52 o 
  10   1   2        4.63       -1.41      2.90 o 
  11   1   2      787.25      730.34     11.82 o 
  12   1   2      129.80      120.39      7.32 o 
  13   1   2     1585.60     1691.88     23.06 o 
  14   1   2       17.83       24.14      7.94 o 
  15   1   2      537.72      572.02     17.15 o 
  16   1   2        8.53       -0.98      9.39 o 
  17   1   2      162.06      139.51     15.48 o 
  18   1   2       17.76       17.12     12.09 o 
   0   2   2    15036.54    15128.78     98.70 o 
   1   2   2     2721.49     2762.11     30.92 o 
   2   2   2      584.21      600.67      6.13 o 
   3   2   2     2242.56     2115.31     13.01 o 
   4   2   2       47.13       38.15      3.73 o 
   5   2   2      283.66      326.67      4.91 o 
   6   2   2        4.67       -1.34      2.32 o 
   7   2   2       53.84       65.42      4.03 o 
   8   2   2        1.28       -0.65      2.90 o 
   9   2   2       12.26        9.20      4.45 o 
  10   2   2      369.31      388.69     11.96 o 
  11   2   2      117.46      147.00      8.36 o 
  12   2   2       22.72       10.35      7.03 o 
  13   2   2       19.53       14.18      7.75 o 
  14   2   2        1.07       -9.48      6.32 o 
  15   2   2        1.31       -2.35      7.29 o 
  16   2   2        2.80      -11.61      7.74 o 
  17   2   2        2.07      -14.10      9.40 o 
   1   3   2     3889.46     3482.58     29.69 o 
   2   3   2      244.66      344.77      7.73 o 
   3   3   2     4692.43     4786.29     30.82 o 
   4   3   2       44.85       23.73      3.29 o 
   5   3   2       37.33       55.02      3.47 o 
   6   3   2       28.40       39.13      2.97 o 
   7   3   2     1669.66     1741.38     16.51 o 
   8   3   2      286.07      301.62      8.47 o 
   9   3   2      535.28      446.65     10.49 o 
  10   3   2      152.58      148.51      8.19 o 
  11   3   2      575.05      581.65     13.05 o 
  12   3   2      766.54      788.44     16.39 o 
  13   3   2      582.26      627.40     14.58 o 
  14   3   2      153.25      156.45     10.42 o 
  15   3   2      557.02      554.41     16.25 o 
  16   3   2       10.46       -9.72      7.61 o 
  17   3   2       94.29      123.43     13.25 o 
   0   4   2      241.32      202.41     11.46 o 
   1   4   2        1.59       -5.75      3.83 o 
   2   4   2      152.91      172.47      7.98 o 
   3   4   2     2814.23     2880.61     23.58 o 
   4   4   2      148.95      141.22      6.21 o 
   5   4   2       10.94       37.99      3.91 o 
   6   4   2        1.11       -1.08      3.54 o 
   7   4   2       79.29       88.84      6.92 o 
   8   4   2      268.04      257.77     12.63 o 
   9   4   2       53.83       65.70      7.22 o 
  10   4   2       37.96       32.31      6.93 o 
  11   4   2      103.10       85.25      7.96 o 
  12   4   2      196.36      172.25     10.01 o 
  13   4   2       19.07       -3.13      6.36 o 
  14   4   2       12.00       -0.30      6.98 o 
  15   4   2        0.28      -10.72      7.14 o 
  16   4   2       41.59       21.23      9.17 o 
   1   5   2     1947.94     1893.35     25.07 o 
   2   5   2       11.99        8.81      5.37 o 
   3   5   2       11.82        1.90      3.95 o 
   4   5   2       27.65       37.32      5.05 o 
   5   5   2      515.81      588.26     13.01 o 
   6   5   2       79.98       81.56     11.05 o 
   7   5   2     1001.86     1051.08     26.35 o 
   8   5   2       10.35        3.62      6.17 o 
   9   5   2      115.45       99.95     10.18 o 
  10   5   2      150.98      163.04     12.23 o 
  11   5   2      644.50      594.43     14.50 o 
  12   5   2      148.77      157.01     14.38 o 
  13   5   2       92.67       65.35      8.82 o 
  14   5   2       21.05       -3.46      8.18 o 
  15   5   2      226.19      257.82     14.88 o 
   0   6   2       27.39       18.35      9.11 o 
   1   6   2      122.32      129.58     10.28 o 
   2   6   2        0.74       -7.74      6.12 o 
   3   6   2      367.66      357.77     10.64 o 
   4   6   2      208.33      213.96     13.24 o 
   5   6   2        3.93       -6.96      6.47 o 
   6   6   2        7.65       -9.65      6.43 o 
   7   6   2       18.45        7.97      7.39 o 
   8   6   2       14.34       12.16      9.18 o 
   9   6   2      116.64      119.03     13.52 o 
  10   6   2        0.38       -9.43      7.39 o 
  11   6   2        9.94        1.29      7.17 o 
  12   6   2       25.07        3.18      8.75 o 
  13   6   2        4.64      -12.71      8.47 o 
  14   6   2       43.28       33.88     10.75 o 
   1   7   2      450.60      415.26     15.56 o 
   2   7   2      220.87      214.46     13.12 o 
   3   7   2       36.66       42.76      7.75 o 
   4   7   2       82.37       92.95     10.80 o 
   5   7   2      127.07      184.39     15.02 o 
   6   7   2        0.86      -10.98      7.55 o 
   7   7   2      235.93      254.69     15.81 o 
   8   7   2       55.25       30.04      9.53 o 
   9   7   2      108.65      151.33     17.33 o 
  10   7   2       65.60       59.78     14.13 o 
  11   7   2      101.97       76.58     13.80 o 
  12   7   2       11.01       -8.74     10.62 o 
   0   8   2        0.44        6.15     11.81 o 
   1   8   2        0.00      -12.81      8.54 o 
   2   8   2       37.98       46.46     11.93 o 
   3   8   2        0.01      -11.66      7.77 o 
   4   8   2        1.08       -5.83      7.98 o 
   5   8   2        0.91       -6.92      8.37 o 
   6   8   2        9.64        5.04     10.71 o 
   7   8   2       18.98       15.71     12.70 o 
   8   8   2        0.22       -7.77     11.78 o 
   9   8   2       17.40       14.57     13.23 o 
   1   9   2       42.84       21.82     14.61 o 
   2   9   2       20.24       13.21     10.99 o 
   3   9   2       43.03       41.40     13.43 o 
   4   9   2       10.86        0.46     11.37 o 
   5   9   2       62.63       65.79     14.74 o 
   1   0   3    35823.79    31544.14    232.27 o 
   3   0   3     2607.67     1925.63     17.11 o 
   5   0   3     1284.83      797.38     10.73 o 
   7   0   3    12558.92    12918.29     71.66 o 
   9   0   3     1462.09     1408.51     17.52 o 
  11   0   3     2089.82     2236.31     38.90 o 
  13   0   3     1439.05     1337.54     29.18 o 
  15   0   3       71.23       46.97     15.45 o 
  17   0   3      394.90      341.77     26.22 o 
   0   1   3     2221.14     1710.06     28.39 o 
   1   1   3     8020.12     8724.07     39.91 o 
   2   1   3       75.04       10.51      2.52 o 
   3   1   3      602.74      634.65     11.63 o 
   4   1   3      267.46      132.62      3.53 o 
   5   1   3      265.13      189.68      4.35 o 
   6   1   3      602.15      454.12      6.44 o 
   7   1   3       46.21       27.43      2.83 o 
   8   1   3      568.88      630.80     11.68 o 
   9   1   3      244.92      218.99      5.41 o 
  10   1   3       15.74        7.06      3.61 o 
  11   1   3       27.63       12.77      4.68 o 
  12   1   3      136.41      125.14      8.03 o 
  13   1   3        9.99       -1.39      5.45 o 
  14   1   3      151.49      128.83     11.17 o 
  15   1   3       34.27       61.30      9.92 o 
  16   1   3       32.18        7.59     10.72 o 
  17   1   3        5.99      -11.88      9.70 o 
   1   2   3     8301.12     7608.53     39.28 o 
   2   2   3     5956.29     6047.91     26.95 o 
   3   2   3     2352.90     1953.18     13.55 o 
   4   2   3      808.48     1087.67      9.94 o 
   5   2   3     1390.18     1154.02     10.50 o 
   6   2   3      604.89      550.79      7.14 o 
   7   2   3     2155.47     2035.71     14.77 o 
   8   2   3      196.47      157.10      6.07 o 
   9   2   3     2271.87     2384.78     19.84 o 
  10   2   3        2.07       -5.46      4.36 o 
  11   2   3     2292.53     2475.82     24.62 o 
  12   2   3        6.27       -7.42      4.94 o 
  13   2   3      470.90      490.68     12.84 o 
  14   2   3      104.71      140.06     10.29 o 
  15   2   3      177.92      189.92     13.35 o 
  16   2   3       22.37       -1.57      8.61 o 
  17   2   3      184.78      200.05     15.08 o 
   0   3   3      604.23      663.16     13.33 o 
   1   3   3     2259.69     2554.27     20.11 o 
   2   3   3     1328.98     1538.72     14.82 o 
   3   3   3      685.89      686.71      7.73 o 
   4   3   3      112.89       77.91      3.50 o 
   5   3   3       26.16       80.08      4.86 o 
   6   3   3       34.34       31.47      3.18 o 
   7   3   3       27.12        1.70      3.37 o 
   8   3   3      672.71      662.02     11.92 o 
   9   3   3      387.41      352.33     11.37 o 
  10   3   3      157.06      128.69      8.09 o 
  11   3   3       21.54        8.07      6.30 o 
  12   3   3       22.83       29.65      6.74 o 
  13   3   3      319.68      301.13     11.72 o 
  14   3   3       14.64        9.52      7.11 o 
  15   3   3       45.91       77.65      9.98 o 
  16   3   3        8.67       -2.83     10.08 o 
  17   3   3        2.48       -8.42     10.19 o 
   1   4   3     1034.65      951.54     16.33 o 
   2   4   3     1022.14      997.59     14.09 o 
   3   4   3     2709.06     2678.42     22.06 o 
   4   4   3       71.39       93.31      4.71 o 
   5   4   3       36.56       25.75      3.73 o 
   6   4   3        0.22       -3.81      5.02 o 
   7   4   3      748.58      703.01     13.57 o 
   8   4   3      142.61      173.43      8.91 o 
   9   4   3     2631.08     2739.73     26.65 o 
  10   4   3       53.00       30.62      6.42 o 
  11   4   3      761.56      746.33     18.05 o 
  12   4   3        7.13        2.23      7.29 o 
  13   4   3      201.73      253.56     11.80 o 
  14   4   3        0.48      -10.49      6.99 o 
  15   4   3       91.61       98.54     11.10 o 
  16   4   3       19.35        1.81      9.59 o 
   0   5   3      270.89      237.28     25.97 o 
   1   5   3      796.38      797.63     16.76 o 
   2   5   3       11.00       -0.32      7.16 o 
   3   5   3       16.10       12.86      4.70 o 
   4   5   3      102.85      100.84      6.65 o 
   5   5   3        3.94       -6.99      4.66 o 
   6   5   3       12.47        4.94      5.44 o 
   7   5   3       80.57      101.13     10.86 o 
   8   5   3      140.40      159.29      9.66 o 
   9   5   3      151.85      122.68      9.19 o 
  10   5   3       10.88       -0.05      6.30 o 
  11   5   3      195.03      215.40     13.61 o 
  12   5   3        9.35       -3.22      7.27 o 
  13   5   3       39.94       36.38      9.00 o 
  14   5   3        1.45      -11.36      7.57 o 
  15   5   3        0.99      -12.51      8.34 o 
   1   6   3     1384.47     1467.86     40.69 o 
   2   6   3        9.66       -6.06      6.44 o 
   3   6   3      354.44      348.53     10.67 o 
   4   6   3        0.35       -7.73      5.15 o 
   5   6   3      537.63      566.76     16.90 o 
   6   6   3        0.12      -10.02      6.68 o 
   7   6   3      297.45      285.30     13.92 o 
   8   6   3      189.15      201.25     14.46 o 
   9   6   3     1262.14     1281.14     27.61 o 
  10   6   3       29.70       37.35     10.43 o 
  11   6   3      217.73      217.51     14.58 o 
  12   6   3       31.04       19.54      9.46 o 
  13   6   3       75.14       64.72     11.26 o 
   0   7   3      207.23      178.94     24.21 o 
   1   7   3       17.31        7.96      8.06 o 
   2   7   3      213.58      247.67     13.85 o 
   3   7   3       62.78       35.27      7.91 o 
   4   7   3        9.80        7.18      7.62 o 
   5   7   3       10.12       -4.07      9.58 o 
   6   7   3       25.37       27.62     11.31 o 
   7   7   3        6.65       -0.25     10.02 o 
   8   7   3       17.34       12.23      9.40 o 
   9   7   3       10.12       18.16     10.51 o 
  10   7   3       20.50       12.34     10.64 o 
  11   7   3        6.87        7.51     11.16 o 
   1   8   3      258.64      274.83     17.90 o 
   2   8   3       19.96       -4.36      9.88 o 
   3   8   3      120.66      120.73     14.80 o 
   4   8   3       17.36       15.31     11.51 o 
   5   8   3      115.00      115.25     18.81 o 
   6   8   3        6.96      -20.16     16.04 o 
   7   8   3       80.52      111.52     14.40 o 
   8   8   3        1.97      -11.78      9.09 o 
   9   8   3      177.36      197.90     21.84 o 
   0   9   3       29.55        9.88     19.39 o 
   1   9   3        0.41        2.70     13.58 o 
   2   9   3        9.65       19.75     11.78 o 
   3   9   3        0.55       -9.96     10.20 o 
   4   9   3        0.12      -17.00     11.33 o 
   0   0   4    25894.88    28738.24    562.04 o 
   2   0   4    22800.71    21915.12    213.31 o 
   4   0   4    17149.06    16200.88     89.07 o 
   6   0   4    19392.70    19881.63    102.50 o 
   8   0   4     3047.16     2857.15     26.19 o 
  10   0   4     1927.80     1792.25     21.63 o 
  12   0   4     1104.42     1060.58     21.14 o 
  14   0   4      294.81      217.40     16.29 o 
  16   0   4      772.26      682.08     31.40 o 
   1   1   4     1892.20     1839.14     13.42 o 
   2   1   4       36.45       56.72      3.27 o 
   3   1   4     7855.19     8894.79     56.51 o 
   4   1   4     2330.82     2358.47     14.70 o 
   5   1   4     7917.49     8741.03     42.30 o 
   6   1   4        0.61        0.62      2.54 o 
   7   1   4     8533.90     9139.98     41.57 o 
   8   1   4       44.74       62.72      4.15 o 
   9   1   4      165.96      144.73      5.48 o 
  10   1   4       11.10        7.87      3.81 o 
  11   1   4     2397.02     2484.39     22.40 o 
  12   1   4       58.36       41.05      6.40 o 
  13   1   4      611.91      643.84     13.81 o 
  14   1   4       10.12       14.62      7.91 o 
  15   1   4     1375.89     1521.42     27.09 o 
  16   1   4        0.14        4.00      9.08 o 
  17   1   4      407.35      485.61     23.42 o 
   0   2   4     3123.53     3412.13     56.88 o 
   1   2   4      100.60      101.88      4.01 o 
   2   2   4     4900.52     4971.22     23.86 o 
   3   2   4      803.74      739.11      8.10 o 
   4   2   4     5070.33     4858.01     26.30 o 
   5   2   4      238.36      171.54      5.01 o 
   6   2   4     9587.52     9513.04     62.29 o 
   7   2   4      305.39      281.81      6.21 o 
   8   2   4     2838.26     2836.98     21.77 o 
   9   2   4       90.13       76.47      5.48 o 
  10   2   4      880.20      852.47     15.86 o 
  11   2   4      613.93      664.34     13.36 o 
  12   2   4      268.53      285.29     10.40 o 
  13   2   4        0.01       -1.43      5.59 o 
  14   2   4      542.87      560.54     15.45 o 
  15   2   4      142.05      108.09     11.89 o 
  16   2   4      550.01      537.04     20.85 o 
  17   2   4       19.78       24.35     11.64 o 
   1   3   4     3204.56     3038.28     23.13 o 
   2   3   4       80.23      101.26      4.52 o 
   3   3   4    10132.63    10376.94     44.45 o 
   4   3   4      245.21      210.06      5.75 o 
   5   3   4     7043.49     7343.17     37.72 o 
   6   3   4      944.85      909.73     10.95 o 
   7   3   4     4737.32     4696.16     29.95 o 
   8   3   4       13.05       19.59      4.33 o 
   9   3   4     1394.25     1296.22     17.31 o 
  10   3   4      400.51      397.78     11.04 o 
  11   3   4     1341.83     1289.54     23.33 o 
  12   3   4        2.72       -1.16      5.90 o 
  13   3   4      724.51      655.95     16.19 o 
  14   3   4        4.30        3.73      8.49 o 
  15   3   4      727.37      725.78     20.51 o 
  16   3   4        1.96      -14.64      9.76 o 
   0   4   4      308.27      349.44     12.08 o 
   1   4   4        8.42        3.92      3.75 o 
   2   4   4      608.20      599.20     10.05 o 
   3   4   4        2.20       -4.28      2.85 o 
   4   4   4     1405.08     1341.09     12.50 o 
   5   4   4        2.64       -4.95      3.30 o 
   6   4   4     2623.88     2312.68     21.47 o 
   7   4   4        8.69        3.39      5.06 o 
   8   4   4     1847.46     1860.73     22.67 o 
   9   4   4        1.81       -5.67      5.60 o 
  10   4   4       96.64      123.90      9.59 o 
  11   4   4       60.45       56.66      8.19 o 
  12   4   4      450.50      487.24     14.85 o 
  13   4   4        1.54       -7.12      7.16 o 
  14   4   4      198.75      264.54     14.41 o 
  15   4   4       13.39        1.68      8.23 o 
  16   4   4      170.23      211.14     17.73 o 
   1   5   4     1496.89     1401.90     17.54 o 
   2   5   4        2.11       -3.74      4.11 o 
   3   5   4     1623.86     1615.72     17.97 o 
   4   5   4       40.23       31.54      5.12 o 
   5   5   4     1898.71     2021.69     22.74 o 
   6   5   4        0.02        2.03      5.33 o 
   7   5   4     1156.98     1230.61     25.54 o 
   8   5   4       32.64       46.24      8.18 o 
   9   5   4      923.59      924.55     20.06 o 
  10   5   4      319.61      359.71     14.33 o 
  11   5   4      560.33      516.48     16.95 o 
  12   5   4       22.43       24.02      9.52 o 
  13   5   4      189.16      180.99     15.69 o 
  14   5   4       24.61       18.64      8.86 o 
   0   6   4     1594.51     1808.06     30.84 o 
   1   6   4       60.54       75.93      7.06 o 
   2   6   4      239.99      229.18     10.42 o 
   3   6   4       74.58       61.65      6.65 o 
   4   6   4      960.47      934.03     16.74 o 
   5   6   4      118.79      102.75     11.13 o 
   6   6   4     1176.48     1116.06     30.06 o 
   7   6   4       56.45       36.74      9.58 o 
   8   6   4      357.98      352.98     16.19 o 
   9   6   4        8.09        2.40      7.88 o 
  10   6   4      411.11      385.53     15.61 o 
  11   6   4        3.42       -9.82      7.66 o 
  12   6   4       96.96      119.19     13.91 o 
  13   6   4        6.35      -13.98      9.32 o 
   1   7   4      285.61      252.96     12.44 o 
   2   7   4      176.04      185.35     10.74 o 
   3   7   4      227.51      184.89     12.09 o 
   4   7   4        8.05      -10.27      7.98 o 
   5   7   4      345.58      333.25     15.90 o 
   6   7   4        6.57       -6.92      8.63 o 
   7   7   4      171.92      233.58     15.91 o 
   8   7   4       82.29      103.30     12.97 o 
   9   7   4      376.52      339.36     17.78 o 
  10   7   4        0.23      -13.54      9.36 o 
  11   7   4       79.36       64.14     14.10 o 
   0   8   4      171.69      197.81     20.50 o 
   1   8   4       90.91       91.62     13.48 o 
   2   8   4      160.62      212.35     15.22 o 
   3   8   4        0.81       -4.17      8.71 o 
   4   8   4      132.22      158.07     14.31 o 
   5   8   4       19.54        5.91      9.38 o 
   6   8   4      121.30      105.47     13.31 o 
   7   8   4       33.58       35.36     11.58 o 
   8   8   4      201.79      277.15     21.77 o 
   1   9   4       96.70       75.32     13.97 o 
   2   9   4       46.00       31.99     12.16 o 
   3   9   4       71.29       55.27     14.17 o 
   1   0   5     6560.18     6993.03     44.98 o 
   3   0   5      211.62      265.27      8.89 o 
   5   0   5     7663.38     8337.63     50.49 o 
   7   0   5     7594.37     7949.91     52.46 o 
   9   0   5     1352.15     1272.66     18.98 o 
  11   0   5      666.31      657.53     16.85 o 
  13   0   5       16.11        5.75      9.18 o 
  15   0   5     1004.57     1065.87     47.29 o 
  17   0   5      427.66      441.81     41.34 o 
   0   1   5     5599.23     4930.37     34.69 o 
   1   1   5      951.83     1027.41     10.30 o 
   2   1   5    11674.59    10650.36     85.59 o 
   3   1   5      375.68      417.75      5.80 o 
   4   1   5    13908.49    13405.36     68.38 o 
   5   1   5       14.54        8.29      2.73 o 
   6   1   5     9751.87    10009.63     44.46 o 
   7   1   5        0.02        3.33      3.01 o 
   8   1   5     6938.48     6889.73     35.42 o 
   9   1   5        2.75        2.69      3.46 o 
  10   1   5     6545.50     6622.71     39.29 o 
  11   1   5        8.24        5.43      5.17 o 
  12   1   5     1024.05     1134.27     18.77 o 
  13   1   5        6.60        5.13      6.16 o 
  14   1   5     1364.32     1516.60     26.12 o 
  15   1   5       21.97       33.27     10.72 o 
  16   1   5     1930.58     1902.26     50.61 o 
  17   1   5       17.46       10.69     12.10 o 
   1   2   5      149.41      177.12      5.32 o 
   2   2   5      612.47      720.75      9.49 o 
   3   2   5     2509.79     2814.94     18.10 o 
   4   2   5        5.79        2.81      2.54 o 
   5   2   5     5311.21     5884.44     33.64 o 
   6   2   5        4.32       12.66      3.43 o 
   7   2   5     2307.38     2392.77     17.78 o 
   8   2   5       41.80       41.78      4.70 o 
   9   2   5     1527.38     1441.36     16.02 o 
  10   2   5       94.05      104.91      8.09 o 
  11   2   5      388.03      368.48     13.67 o 
  12   2   5       98.03      102.78      7.78 o 
  13   2   5       27.14       16.38      8.01 o 
  14   2   5       78.77       73.73     10.47 o 
  15   2   5      928.05      961.98     25.85 o 
  16   2   5       25.88       33.56     11.93 o 
  17   2   5      147.97      164.63     16.01 o 
   0   3   5     3523.72     2816.83     32.82 o 
   1   3   5     3791.07     4143.97     36.54 o 
   2   3   5    11061.63    10853.01     50.23 o 
   3   3   5      141.89      169.21      5.02 o 
   4   3   5     7898.34     7519.64     47.83 o 
   5   3   5     1619.02     1611.14     14.92 o 
   6   3   5     8883.96     9136.29     45.85 o 
   7   3   5      321.01      395.09      9.35 o 
   8   3   5     6838.68     7057.58     57.00 o 
   9   3   5      139.07      110.49      7.68 o 
  10   3   5     3330.88     3424.11     33.62 o 
  11   3   5        0.90       -4.78      5.88 o 
  12   3   5      584.62      622.99     19.03 o 
  13   3   5       10.65       -0.87      6.85 o 
  14   3   5     1511.68     1571.01     25.40 o 
  15   3   5        3.31        4.85      8.96 o 
  16   3   5     1009.90     1047.10     28.46 o 
   1   4   5        9.97       12.16      4.07 o 
   2   4   5     1868.49     2098.49     19.47 o 
   3   4   5     1178.38     1164.14     12.79 o 
   4   4   5     1709.89     1898.89     17.22 o 
   5   4   5     1775.66     1776.68     16.94 o 
   6   4   5      217.34      188.23      9.11 o 
   7   4   5     1870.48     1839.04     22.30 o 
   8   4   5       46.38       24.86      7.51 o 
   9   4   5      328.24      294.61     12.76 o 
  10   4   5      624.40      617.39     16.79 o 
  11   4   5       88.03       69.39      9.46 o 
  12   4   5      150.35      133.87     10.76 o 
  13   4   5       56.25       52.99      9.53 o 
  14   4   5        0.15       -4.89      7.78 o 
  15   4   5      145.21      160.14     14.28 o 
   0   5   5     3559.05     3612.92     43.14 o 
   1   5   5      570.34      605.92     12.30 o 
   2   5   5     1621.23     1638.72     18.30 o 
   3   5   5       13.85       11.90      4.75 o 
   4   5   5     2713.90     2752.16     27.38 o 
   5   5   5       98.33       89.56      8.84 o 
   6   5   5     6688.15     6888.08     55.72 o 
   7   5   5        1.86        4.59      6.91 o 
   8   5   5     1455.36     1607.37     25.85 o 
   9   5   5       28.95       17.44      7.84 o 
  10   5   5      475.16      501.94     16.61 o 
  11   5   5       50.65       55.76      9.86 o 
  12   5   5     1023.40     1006.13     23.23 o 
  13   5   5       19.09        4.46      8.76 o 
  14   5   5      429.33      470.93     20.66 o 
   1   6   5      205.53      217.52     11.29 o 
   2   6   5      116.23      126.27      8.79 o 
   3   6   5       17.93       13.73      7.76 o 
   4   6   5       18.59       24.69      7.77 o 
   5   6   5     1671.68     1672.57     31.14 o 
   6   6   5        2.17        4.55      8.53 o 
   7   6   5      795.24      721.97     21.29 o 
   8   6   5       13.58        2.25      9.58 o 
   9   6   5       27.37       17.40      8.49 o 
  10   6   5        5.28       -5.09      8.25 o 
  11   6   5       57.13       42.61     10.03 o 
  12   6   5        8.60        1.91      8.89 o 
  13   6   5      108.21      119.41     19.84 o 
   0   7   5      887.66      903.60     48.29 o 
   1   7   5        4.46       -3.36      6.32 o 
   2   7   5      225.18      249.33     14.63 o 
   3   7   5        7.15        2.74      7.29 o 
   4   7   5     1035.49     1064.98     25.37 o 
   5   7   5      233.28      240.77     15.82 o 
   6   7   5     1234.61     1218.46     32.32 o 
   7   7   5      139.70      144.52     14.22 o 
   8   7   5      576.20      654.82     25.58 o 
   9   7   5       20.42       15.28     10.82 o 
  10   7   5       59.29       79.62     13.18 o 
  11   7   5        1.67       -8.38     10.52 o 
   1   8   5        1.87        0.23     10.30 o 
   2   8   5        3.89        0.80      9.33 o 
   3   8   5      238.99      241.89     16.44 o 
   4   8   5       18.57       27.23     10.16 o 
   5   8   5      115.01      118.48     13.87 o 
   6   8   5        1.80      -10.68     10.25 o 
   7   8   5      203.72      209.00     16.88 o 
   8   8   5       92.68       88.50     13.90 o 
   0   9   5       38.02       48.90     22.93 o 
   1   9   5        2.83       -2.03     11.37 o 
   0   0   6     3861.08     4531.93     47.11 o 
   2   0   6     4072.66     3978.46     38.14 o 
   4   0   6     6758.99     7166.94     60.13 o 
   6   0   6      338.64      352.00      9.18 o 
   8   0   6     2271.86     2434.02     25.43 o 
  10   0   6      884.20      933.54     16.74 o 
  12   0   6        4.29       -7.33      6.66 o 
  14   0   6      372.06      394.05     20.45 o 
  16   0   6      333.76      258.89     37.32 o 
   1   1   6      476.10      407.88      7.49 o 
   2   1   6        1.43       -0.79      2.59 o 
   3   1   6     6636.23     7075.99     38.81 o 
   4   1   6       88.73       85.49      5.06 o 
   5   1   6     6654.52     6004.11     32.42 o 
   6   1   6      867.92      954.06     10.60 o 
   7   1   6     5673.66     5349.13     31.96 o 
   8   1   6        3.62        9.17      3.66 o 
   9   1   6     3936.60     4235.68     34.90 o 
  10   1   6        1.75       -0.05      4.39 o 
  11   1   6      170.68      206.65      8.30 o 
  12   1   6        0.11       -8.91      5.94 o 
  13   1   6      220.44      199.28     12.33 o 
  14   1   6       10.90        3.36      9.30 o 
  15   1   6      808.90      829.22     24.07 o 
  16   1   6        6.91       19.04     10.84 o 
  17   1   6      400.62      418.89     23.06 o 
   0   2   6       41.31      109.45      8.23 o 
   1   2   6      593.26      590.57      8.82 o 
   2   2   6     1827.82     1858.16     21.23 o 
   3   2   6     1584.70     1804.65     17.88 o 
   4   2   6     4142.62     4491.27     27.26 o 
   5   2   6      144.18      158.70      5.41 o 
   6   2   6      611.16      602.26      9.22 o 
   7   2   6       26.19       22.53      4.31 o 
   8   2   6     2357.43     2481.04     23.36 o 
   9   2   6       55.44       45.98      5.93 o 
  10   2   6      316.17      272.58     10.43 o 
  11   2   6      334.82      306.48     11.43 o 
  12   2   6       18.89       17.38      6.63 o 
  13   2   6       38.41       27.79      8.38 o 
  14   2   6      620.17      631.43     18.82 o 
  15   2   6        1.84       -2.45     10.34 o 
  16   2   6      174.59      182.73     16.26 o 
   1   3   6      187.35      179.56      6.70 o 
   2   3   6     1292.03     1389.07     11.98 o 
   3   3   6     3827.50     3715.11     34.72 o 
   4   3   6      656.71      828.66     12.29 o 
   5   3   6     5157.57     4885.97     36.51 o 
   6   3   6       73.98       81.50      5.99 o 
   7   3   6     2594.12     2408.25     25.24 o 
   8   3   6       19.34       41.50      6.37 o 
   9   3   6     1694.48     1751.64     25.63 o 
  10   3   6      583.98      540.11     14.13 o 
  11   3   6      121.83      181.74     10.67 o 
  12   3   6      336.37      333.75     12.85 o 
  13   3   6      653.30      712.13     17.68 o 
  14   3   6        1.38       -2.96      8.38 o 
  15   3   6      327.43      374.85     16.83 o 
  16   3   6       35.80       55.70     12.96 o 
   0   4   6      982.52      908.42     20.22 o 
   1   4   6      503.35      541.52     11.18 o 
   2   4   6       46.55       61.06      5.47 o 
   3   4   6     1165.20     1221.45     15.17 o 
   4   4   6     1576.48     1722.06     18.78 o 
   5   4   6      474.14      473.38     10.52 o 
   6   4   6     1510.46     1528.01     20.50 o 
   7   4   6       58.92       39.80      6.72 o 
   8   4   6      575.25      566.00     16.49 o 
   9   4   6      162.41      236.60     12.77 o 
  10   4   6       22.76       17.34      7.70 o 
  11   4   6       66.19       63.95      9.59 o 
  12   4   6      366.35      318.17     14.68 o 
  13   4   6       75.95       62.99     10.59 o 
  14   4   6       97.90       74.01     10.15 o 
  15   4   6       48.75       32.75      9.56 o 
   1   5   6      689.28      736.28     13.87 o 
   2   5   6      160.84      133.77      8.49 o 
   3   5   6      290.07      251.29      9.84 o 
   4   5   6       48.75       37.73      6.54 o 
   5   5   6     3850.67     3839.64     38.96 o 
   6   5   6       94.49      106.27      8.68 o 
   7   5   6     1003.78      971.92     20.41 o 
   8   5   6       51.46       66.83     10.65 o 
   9   5   6      100.63      103.32     10.92 o 
  10   5   6      312.21      227.71     14.08 o 
  11   5   6      422.70      514.27     17.45 o 
  12   5   6       85.00       89.86     11.86 o 
  13   5   6      282.21      351.23     17.14 o 
  14   5   6        0.20       -8.08      8.97 o 
   0   6   6      712.34      625.60     20.10 o 
   1   6   6      353.31      366.30     12.94 o 
   2   6   6       65.58       92.30      8.42 o 
   3   6   6      389.39      430.87     12.75 o 
   4   6   6      447.34      449.40     15.06 o 
   5   6   6        0.07      -12.51      8.56 o 
   6   6   6     1316.55     1311.33     27.67 o 
   7   6   6      136.63      144.94     13.45 o 
   8   6   6       22.03       16.09      8.32 o 
   9   6   6       27.19       22.18      8.90 o 
  10   6   6       27.93        7.27      8.75 o 
  11   6   6        0.99      -11.88      8.02 o 
  12   6   6      219.40      232.36     15.82 o 
   1   7   6      182.73      239.69     17.14 o 
   2   7   6        0.75       -5.45      7.03 o 
   3   7   6      161.89      198.95     14.38 o 
   4   7   6      152.97      154.95     15.30 o 
   5   7   6      877.99      901.75     24.31 o 
   6   7   6       41.63       44.50     11.56 o 
   7   7   6      256.02      298.50     18.32 o 
   8   7   6       20.80       16.40     10.46 o 
   9   7   6       31.32       27.63     11.15 o 
  10   7   6        0.80       -9.14      9.64 o 
   0   8   6        1.16      -10.77     12.69 o 
   1   8   6       37.04       16.65      9.74 o 
   2   8   6       54.02       47.90     11.26 o 
   3   8   6        8.91        3.61      9.64 o 
   4   8   6       54.45       34.34     11.47 o 
   5   8   6       36.42       25.06     10.63 o 
   6   8   6      122.28      113.17     14.85 o 
   7   8   6       49.82       19.85     11.57 o 
   1   0   7      260.71      213.40     17.93 o 
   3   0   7       14.03       29.83      6.68 o 
   5   0   7      124.41      138.13     10.56 o 
   7   0   7     1183.97     1271.99     29.92 o 
   9   0   7      200.92      237.33      9.95 o 
  11   0   7      134.79      139.98     13.14 o 
  13   0   7      253.57      235.65     21.70 o 
  15   0   7        0.25      -19.66     13.10 o 
   0   1   7      975.18      896.65     13.15 o 
   1   1   7     2978.63     3278.26     24.51 o 
   2   1   7      121.26      115.82      5.63 o 
   3   1   7       39.22       48.95      7.00 o 
   4   1   7      223.02      222.77      6.88 o 
   5   1   7       16.10       12.45      3.84 o 
   6   1   7      451.83      412.46      8.01 o 
   7   1   7        0.18        8.64      4.17 o 
   8   1   7      246.18      245.64      7.62 o 
   9   1   7       19.35       15.36      5.05 o 
  10   1   7      125.91      121.19      7.58 o 
  11   1   7       97.81      121.55      7.95 o 
  12   1   7        3.96        1.69      6.80 o 
  13   1   7        1.03       -8.42      7.08 o 
  14   1   7       45.46       34.62     12.43 o 
  15   1   7       20.84        2.59     12.64 o 
  16   1   7       26.34       10.00     12.72 o 
   1   2   7      259.18      156.54      6.83 o 
   2   2   7      462.88      472.73      8.79 o 
   3   2   7     1148.12     1240.74     14.40 o 
   4   2   7      303.10      307.23      7.96 o 
   5   2   7       19.85        9.20      4.51 o 
   6   2   7        7.49       -3.48      3.79 o 
   7   2   7      162.65      147.62      7.31 o 
   8   2   7      217.63      284.25     10.00 o 
   9   2   7      627.38      654.35     14.12 o 
  10   2   7       40.35       27.65      5.80 o 
  11   2   7      174.73      166.40     10.16 o 
  12   2   7        2.55        0.26      6.38 o 
  13   2   7       75.09       55.74      9.97 o 
  14   2   7        2.66      -11.78      7.85 o 
  15   2   7       13.35       -8.40      9.74 o 
  16   2   7        4.01      -14.49     15.06 o 
   0   3   7      602.38      632.27     21.67 o 
   1   3   7      231.73      263.41      7.97 o 
   2   3   7        4.62       -4.48      3.37 o 
   3   3   7       17.61       14.07      4.17 o 
   4   3   7      266.29      244.89      7.92 o 
   5   3   7      558.70      560.00     11.04 o 
   6   3   7      391.01      413.78     10.01 o 
   7   3   7      404.73      407.41     12.25 o 
   8   3   7      173.87      187.35     10.49 o 
   9   3   7       14.06       -0.56      6.81 o 
  10   3   7        1.21       -3.66      6.63 o 
  11   3   7      119.52      120.99     12.41 o 
  12   3   7       89.28       60.41     11.62 o 
  13   3   7        3.66       -0.19      7.52 o 
  14   3   7       13.58        2.49      8.76 o 
  15   3   7        5.37      -12.89      8.59 o 
   1   4   7      712.69      656.41     12.11 o 
   2   4   7        5.90       -5.94      3.96 o 
   3   4   7      292.66      277.17      8.67 o 
   4   4   7      168.21      160.54      9.06 o 
   5   4   7       20.06       23.55      5.31 o 
   6   4   7       23.33       20.95      6.06 o 
   7   4   7      123.83      173.53     10.06 o 
   8   4   7      386.29      396.74     13.95 o 
   9   4   7      328.64      328.94     13.41 o 
  10   4   7      532.18      544.01     16.81 o 
  11   4   7       97.93       88.11     10.68 o 
  12   4   7        2.54      -11.28      7.52 o 
  13   4   7       15.40        9.07      8.91 o 
  14   4   7        3.29      -13.18      8.78 o 
   0   5   7      389.44      416.56     16.21 o 
   1   5   7      177.22      185.90      8.73 o 
   2   5   7      353.89      295.61     10.52 o 
   3   5   7       40.17       22.69      6.42 o 
   4   5   7      202.10      210.58     10.29 o 
   5   5   7       25.04       14.80      9.65 o 
   6   5   7       60.79       27.08      6.82 o 
   7   5   7       87.50       88.49      9.80 o 
   8   5   7        2.61       -5.21      7.15 o 
   9   5   7       67.78       44.93      9.14 o 
  10   5   7       11.98       -3.21      7.64 o 
  11   5   7      126.71       91.05     11.43 o 
  12   5   7        3.83        7.29      8.63 o 
  13   5   7        3.77      -12.82      8.55 o 
   1   6   7      488.47      453.03     13.39 o 
   2   6   7       14.94       11.09      6.44 o 
   3   6   7      277.36      315.42     13.25 o 
   4   6   7        9.05        7.25      8.19 o 
   5   6   7      174.78      190.25     12.78 o 
   6   6   7       28.65       15.43      9.66 o 
   7   6   7        3.87        3.52      9.01 o 
   8   6   7       46.78       35.74      9.18 o 
   9   6   7       74.13       59.59     10.39 o 
  10   6   7       23.74       19.48      9.16 o 
  11   6   7       79.13       81.09     11.71 o 
  12   6   7       14.02        1.06      9.51 o 
   0   7   7      399.16      471.60     52.62 o 
   1   7   7       82.56       79.19      9.68 o 
   2   7   7      156.66      130.71     11.70 o 
   3   7   7        0.06       -7.17      7.25 o 
   4   7   7       10.95       -2.91      8.61 o 
   5   7   7       48.50       39.38     11.14 o 
   6   7   7        3.02        0.35      9.38 o 
   7   7   7        8.28       -7.63      9.21 o 
   8   7   7        0.71      -10.09      9.34 o 
   9   7   7        0.09      -14.36      9.58 o 
   1   8   7       28.02       22.74     10.77 o 
   2   8   7        0.39      -10.93      8.47 o 
   3   8   7        4.34       -5.14     11.03 o 
   4   8   7       11.16       -1.72      9.94 o 
   5   8   7        0.91      -10.43      9.58 o 
   6   8   7        0.35       -8.54     10.22 o 
   0   0   8     6988.25     6322.23     67.01 o 
   2   0   8      319.62      215.51     14.38 o 
   4   0   8     1054.74     1109.20     21.44 o 
   6   0   8        4.60       14.65     19.89 o 
   8   0   8     1022.09     1120.83     25.28 o 
  10   0   8        4.49       -0.71      7.50 o 
  12   0   8       54.57       38.47     12.90 o 
  14   0   8      478.35      387.17     36.95 o 
  16   0   8       58.23       41.22     24.75 o 
   1   1   8     1311.22     1562.25     17.70 o 
   2   1   8        0.22       -3.01      3.43 o 
   3   1   8     3620.60     3410.86     27.69 o 
   4   1   8      102.47      103.18      6.57 o 
   5   1   8     1249.76     1249.65     15.65 o 
   6   1   8        9.31        8.38      4.53 o 
   7   1   8     1120.51     1100.44     16.48 o 
   8   1   8        0.02        0.60      4.52 o 
   9   1   8     2437.39     2475.00     29.24 o 
  10   1   8        3.38        1.38      5.87 o 
  11   1   8       87.72       99.67      8.53 o 
  12   1   8       20.03       14.76      8.85 o 
  13   1   8     1224.82     1305.35     28.09 o 
  14   1   8        0.05      -12.15     10.79 o 
  15   1   8      261.71      247.59     21.64 o 
  16   1   8        0.16       -1.82     12.97 o 
   0   2   8      695.30      602.62     16.59 o 
   1   2   8       20.64        3.10      3.32 o 
   2   2   8      388.97      356.39      8.24 o 
   3   2   8       60.18       77.64      5.43 o 
   4   2   8      684.18      681.09     13.54 o 
   5   2   8       43.89       51.12      5.43 o 
   6   2   8        3.05       -0.55      4.14 o 
   7   2   8       16.21       18.35      4.89 o 
   8   2   8      229.80      233.35     11.93 o 
   9   2   8       10.53       17.34      6.14 o 
  10   2   8        5.20        4.15      6.10 o 
  11   2   8       19.15       -7.82      6.63 o 
  12   2   8      145.77      143.30     10.55 o 
  13   2   8        2.53       -5.05      9.19 o 
  14   2   8      182.51      179.41     25.87 o 
  15   2   8       41.30       40.88     14.34 o 
   1   3   8     2290.45     2379.17     24.71 o 
   2   3   8       32.76       54.41      5.20 o 
   3   3   8     2186.20     2139.35     20.93 o 
   4   3   8       48.80       40.17      5.36 o 
   5   3   8     1555.21     1514.73     18.30 o 
   6   3   8      462.96      422.05     10.63 o 
   7   3   8     1182.78     1114.65     18.20 o 
   8   3   8       37.40       35.75      6.87 o 
   9   3   8      947.84      933.20     19.82 o 
  10   3   8      112.10      195.39     12.43 o 
  11   3   8      285.79      315.28     15.01 o 
  12   3   8       25.30        6.34      8.46 o 
  13   3   8      533.42      525.02     17.92 o 
  14   3   8       11.48       -1.50     10.03 o 
  15   3   8      313.67      285.64     19.41 o 
   0   4   8       68.90       61.98      9.59 o 
   1   4   8       30.16       11.04      5.11 o 
   2   4   8       71.96       57.76      6.92 o 
   3   4   8       18.26       29.63      6.13 o 
   4   4   8      150.54      133.86      9.49 o 
   5   4   8       12.93        6.36      5.13 o 
   6   4   8      163.51      176.70     11.02 o 
   7   4   8       26.65       23.13      6.87 o 
   8   4   8        2.91        3.42      6.94 o 
   9   4   8       46.84       32.88      8.15 o 
  10   4   8       83.46       66.38      9.82 o 
  11   4   8       11.29       13.55      8.96 o 
  12   4   8       16.79       -1.99      8.60 o 
  13   4   8        2.56       -5.82      8.62 o 
  14   4   8      106.89       90.08     15.53 o 
   1   5   8      716.75      764.63     14.44 o 
   2   5   8        2.24       -2.82      5.49 o 
   3   5   8      570.54      622.81     14.82 o 
   4   5   8        0.31       -8.09      5.40 o 
   5   5   8      957.13      883.13     19.90 o 
   6   5   8       86.39       78.64      9.92 o 
   7   5   8      533.70      529.44     19.05 o 
   8   5   8        0.17      -10.29      6.86 o 
   9   5   8       93.56      122.23     11.55 o 
  10   5   8       32.12       18.35      8.79 o 
  11   5   8      194.27      225.61     15.19 o 
  12   5   8        8.42       -9.14      8.83 o 
   0   6   8       10.17        1.58     11.88 o 
   1   6   8        2.13       -2.28      6.44 o 
   2   6   8      104.98       94.18      9.17 o 
   3   6   8        1.74       -6.03      7.41 o 
   4   6   8       54.60       43.61      8.83 o 
   5   6   8       10.35      -11.01      7.34 o 
   6   6   8      173.77      161.91     14.42 o 
   7   6   8        1.79       -7.54      8.58 o 
   8   6   8       24.16       18.08     10.43 o 
   9   6   8        5.88       -6.83      9.19 o 
  10   6   8        0.77       -0.93     10.29 o 
  11   6   8        0.76       -6.54     10.53 o 
   1   7   8      136.68      173.22     12.72 o 
   2   7   8       79.49       69.67     12.81 o 
   3   7   8       90.84      112.61     11.48 o 
   4   7   8       29.22       12.74     10.17 o 
   5   7   8      294.36      275.94     20.51 o 
   6   7   8       15.64       21.11     10.62 o 
   7   7   8      175.75      211.93     17.33 o 
   8   7   8        1.68       -8.92      9.52 o 
   0   8   8       17.67       17.10     14.83 o 
   1   8   8       52.10       49.62     12.02 o 
   2   8   8        1.04      -13.86      9.24 o 
   3   8   8        4.65       -5.87     11.68 o 
   4   8   8       45.30       26.95     13.53 o 
   1   0   9     2329.67     2206.85     24.38 o 
   3   0   9     7068.34     7073.03     64.73 o 
   5   0   9     3785.11     3933.39     46.32 o 
   7   0   9      730.86      691.16     19.94 o 
   9   0   9     1998.90     1956.75     35.04 o 
  11   0   9     1011.78      956.64     45.06 o 
  13   0   9     2080.08     2007.94     72.07 o 
  15   0   9      512.80      435.34     40.00 o 
   0   1   9     3181.63     3075.35     37.51 o 
   1   1   9      161.18      140.18      6.18 o 
   2   1   9     3030.85     3259.33     24.73 o 
   3   1   9       84.58      122.45      7.13 o 
   4   1   9     5021.43     5259.43     38.50 o 
   5   1   9        6.36        0.26      4.75 o 
   6   1   9     1599.97     1297.48     18.60 o 
   7   1   9       25.59       26.76      5.94 o 
   8   1   9     1297.86     1288.85     19.15 o 
   9   1   9        0.01       -1.54      5.69 o 
  10   1   9      608.72      625.65     15.01 o 
  11   1   9        1.72       -5.83      6.39 o 
  12   1   9     1151.30     1226.65     27.42 o 
  13   1   9        0.64       -4.91      9.48 o 
  14   1   9      989.34      996.42     33.14 o 
  15   1   9        1.51       -5.91     12.87 o 
   1   2   9     2773.85     2623.33     25.57 o 
   2   2   9        4.42       -6.96      4.64 o 
   3   2   9     4408.18     4426.53     37.11 o 
   4   2   9      110.38      122.54      7.18 o 
   5   2   9     1535.90     1530.37     18.51 o 
   6   2   9       18.47       12.40      5.02 o 
   7   2   9     1149.82     1107.72     17.57 o 
   8   2   9       46.64       35.47      6.76 o 
   9   2   9     1302.81     1205.36     19.97 o 
  10   2   9       49.00       58.28      8.09 o 
  11   2   9      544.52      546.90     16.96 o 
  12   2   9       53.14       50.11      9.91 o 
  13   2   9     1726.28     1752.51     33.96 o 
  14   2   9       19.26       18.34     11.22 o 
  15   2   9      323.96      318.36     23.60 o 
   0   3   9     3249.54     3591.90     46.00 o 
   1   3   9       18.77       14.97      5.70 o 
   2   3   9     1638.25     1673.84     21.67 o 
   3   3   9      120.77      169.31      9.28 o 
   4   3   9     2974.35     3002.08     30.01 o 
   5   3   9        0.85        5.76      4.94 o 
   6   3   9     1197.53     1140.99     16.90 o 
   7   3   9       88.59      101.88      8.57 o 
   8   3   9     1020.24     1001.61     24.31 o 
   9   3   9        0.06        6.68      7.57 o 
  10   3   9      577.11      596.65     21.73 o 
  11   3   9      110.99      104.06     11.50 o 
  12   3   9     1110.10     1252.15     25.79 o 
  13   3   9       28.62       26.23     11.05 o 
  14   3   9      531.47      529.39     21.81 o 
   1   4   9     2727.46     2610.47     28.41 o 
   2   4   9       33.06       38.82      7.11 o 
   3   4   9      621.94      575.24     14.20 o 
   4   4   9       11.43       -1.02      5.61 o 
   5   4   9     1296.22     1273.68     20.37 o 
   6   4   9        2.79       -1.24      7.03 o 
   7   4   9      415.01      392.32     14.43 o 
   8   4   9       16.26        9.89      7.88 o 
   9   4   9      463.71      450.49     15.88 o 
  10   4   9       26.33       24.21      9.04 o 
  11   4   9      636.70      607.12     23.80 o 
  12   4   9        7.14       -6.62      8.46 o 
  13   4   9      494.88      515.66     18.95 o 
   0   5   9     2074.54     2287.39     52.33 o 
   1   5   9       17.70       24.24      7.61 o 
   2   5   9      635.17      657.49     15.65 o 
   3   5   9       24.73       31.87      7.14 o 
   4   5   9      618.58      634.50     17.62 o 
   5   5   9       21.88       16.87      8.22 o 
   6   5   9      595.45      646.79     18.12 o 
   7   5   9       82.17       72.37     11.67 o 
   8   5   9      311.96      304.85     17.32 o 
   9   5   9       43.26       45.62     11.44 o 
  10   5   9      554.94      534.52     21.03 o 
  11   5   9        0.03       -8.72      9.52 o 
  12   5   9      409.93      476.67     21.29 o 
   1   6   9      947.68      844.72     18.57 o 
   2   6   9       58.05       51.53      8.52 o 
   3   6   9      372.24      373.65     14.94 o 
   4   6   9        4.02      -10.86      7.33 o 
   5   6   9      267.04      286.97     15.32 o 
   6   6   9        7.23        3.81      8.86 o 
   7   6   9      252.61      315.13     18.52 o 
   8   6   9        2.81       -3.35      9.74 o 
   9   6   9      157.07      165.56     15.91 o 
  10   6   9        0.11      -12.22      9.94 o 
   0   7   9      260.17      315.34     28.40 o 
   1   7   9       49.02       93.49     11.63 o 
   2   7   9      422.79      461.39     19.47 o 
   3   7   9       15.78        7.39      8.85 o 
   4   7   9       68.08       68.68     12.49 o 
   5   7   9       28.70       25.54     11.57 o 
   6   7   9      132.15      163.59     15.71 o 
   7   7   9        4.47       -0.92     10.30 o 
   1   8   9      228.44      174.83     16.77 o 
   0   0  10    19654.71    19604.30    256.45 o 
   2   0  10     1971.28     2082.17     31.37 o 
   4   0  10     1460.95     1591.75     28.43 o 
   6   0  10     2643.66     2912.10     41.12 o 
   8   0  10     1122.82     1193.82     27.36 o 
  10   0  10     2812.61     3004.49     57.16 o 
  12   0  10     2385.62     2399.33     53.10 o 
  14   0  10      545.31      527.65     41.71 o 
   1   1  10     6349.95     6323.06     43.52 o 
   2   1  10       98.30       73.39     10.91 o 
   3   1  10     1031.67      792.76     16.37 o 
   4   1  10       11.44       -3.80      4.70 o 
   5   1  10      740.81      694.48     14.07 o 
   6   1  10      100.23       80.39      7.54 o 
   7   1  10      232.33      242.74     10.06 o 
   8   1  10       93.28      118.56     11.12 o 
   9   1  10      748.56      688.22     17.25 o 
  10   1  10        9.36       -1.10      6.97 o 
  11   1  10     1627.20     1517.62     25.98 o 
  12   1  10        0.72      -13.33     11.16 o 
  13   1  10      751.47      739.59     26.88 o 
  14   1  10       17.72        0.75     15.00 o 
   0   2  10     6293.88     6540.94     77.66 o 
   1   2  10        0.78       -3.89      5.14 o 
   2   2  10     4680.08     4826.31     43.03 o 
   3   2  10      151.93      149.31      9.94 o 
   4   2  10     1716.79     1686.47     24.33 o 
   5   2  10       44.76       47.95      7.22 o 
   6   2  10      989.61     1045.38     16.40 o 
   7   2  10        3.64        3.81      5.18 o 
   8   2  10     1396.39     1510.87     23.56 o 
   9   2  10       31.95       21.89      6.94 o 
  10   2  10     2151.45     2177.64     28.52 o 
  11   2  10      103.38      123.18     11.68 o 
  12   2  10     1714.41     1749.62     29.79 o 
  13   2  10       51.64       19.25     10.93 o 
  14   2  10      535.51      484.13     20.90 o 
   1   3  10     2647.31     2601.11     27.99 o 
   2   3  10       15.32        5.09      6.48 o 
   3   3  10     1377.77     1322.82     20.50 o 
   4   3  10      140.01      126.83      9.26 o 
   5   3  10       52.43       59.79      7.52 o 
   6   3  10       55.39       50.72      7.57 o 
   7   3  10      356.20      387.83     14.12 o 
   8   3  10       18.34       27.36      8.27 o 
   9   3  10      998.22      970.75     19.18 o 
  10   3  10       20.28       -0.17      8.11 o 
  11   3  10      853.69      857.05     21.49 o 
  12   3  10       21.39       32.87     10.33 o 
  13   3  10      370.55      391.41     20.42 o 
   0   4  10     3253.90     3533.02     49.65 o 
   1   4  10      169.76      180.47     10.67 o 
   2   4  10     2726.51     2718.30     30.30 o 
   3   4  10      500.03      489.89     15.10 o 
   4   4  10      715.44      649.90     15.66 o 
   5   4  10        3.11       -9.82      6.54 o 
   6   4  10      577.16      592.47     17.33 o 
   7   4  10       98.81       85.83     10.22 o 
   8   4  10      627.70      635.54     28.95 o 
   9   4  10       32.47       20.83     10.14 o 
  10   4  10     1456.12     1488.38     66.07 o 
  11   4  10        3.23       -4.29     10.38 o 
  12   4  10      567.04      601.08     22.90 o 
   1   5  10     1158.62     1110.59     20.17 o 
   2   5  10        0.54       -2.98      6.71 o 
   3   5  10      341.03      356.29     13.04 o 
   4   5  10      278.71      261.30     14.31 o 
   5   5  10       96.18       97.82     11.07 o 
   6   5  10      114.29      123.79     11.76 o 
   7   5  10      232.89      258.63     20.42 o 
   8   5  10       17.22       15.23     10.18 o 
   9   5  10      276.62      303.31     18.88 o 
  10   5  10       20.39       -0.89     10.59 o 
  11   5  10      566.33      565.93     32.98 o 
   0   6  10      875.58      938.64     28.76 o 
   1   6  10       26.28       29.27      9.20 o 
   2   6  10     1109.59     1171.46     22.02 o 
   3   6  10      186.61      213.03     14.18 o 
   4   6  10      165.74      170.42     13.38 o 
   5   6  10        0.44      -11.83      7.89 o 
   6   6  10      179.70      187.12     15.84 o 
   7   6  10        0.02      -13.39      9.57 o 
   8   6  10      388.31      399.37     19.46 o 
   9   6  10        1.14       -9.02     10.43 o 
   1   7  10      265.12      266.29     18.18 o 
   2   7  10       79.78       60.55     13.10 o 
   3   7  10      236.47      270.37     18.42 o 
   4   7  10        0.31       -8.84      9.39 o 
   5   7  10        2.09      -11.60      9.90 o 
   1   0  11     3197.64     3568.53     59.93 o 
   3   0  11      117.89       60.01     12.42 o 
   5   0  11      612.64      629.47     20.09 o 
   7   0  11      392.43      367.80     16.94 o 
   9   0  11      367.44      392.93     20.23 o 
  11   0  11     1136.74     1196.59     38.06 o 
  13   0  11      255.75      278.64     35.73 o 
   0   1  11     3637.75     3392.62     82.31 o 
   1   1  11        1.99       -1.00      6.05 o 
   2   1  11      959.60      890.58     18.94 o 
   3   1  11        9.13        0.04      6.14 o 
   4   1  11        6.69       -3.74      5.78 o 
   5   1  11       72.98       64.18      8.25 o 
   6   1  11      438.99      386.33     14.03 o 
   7   1  11      270.45      282.04     11.28 o 
   8   1  11       95.56       94.41      8.76 o 
   9   1  11        9.35       -0.76      7.03 o 
  10   1  11      583.17      541.97     16.79 o 
  11   1  11       53.13       46.07     11.01 o 
  12   1  11      490.65      429.19     21.61 o 
  13   1  11       54.74       37.03     13.96 o 
   1   2  11     1885.62     1962.55     24.30 o 
   2   2  11       55.40       42.58      6.73 o 
   3   2  11     1098.99     1088.89     20.42 o 
   4   2  11      171.90      141.25     10.28 o 
   5   2  11       36.13       42.33      7.70 o 
   6   2  11        6.80       -3.65      6.22 o 
   7   2  11      650.45      638.08     16.80 o 
   8   2  11      182.47      163.15     13.01 o 
   9   2  11      544.80      555.22     19.25 o 
  10   2  11      341.20      390.82     14.35 o 
  11   2  11      405.97      417.60     20.28 o 
  12   2  11       42.64       20.73     10.82 o 
  13   2  11      420.35      432.83     19.76 o 
   0   3  11      505.48      459.40     18.41 o 
   1   3  11        1.70       -5.63      5.64 o 
   2   3  11      921.96      847.96     16.82 o 
   3   3  11       33.42       30.29      7.89 o 
   4   3  11       95.52       79.81      9.26 o 
   5   3  11      137.56      120.75      9.49 o 
   6   3  11        6.38        8.29      6.66 o 
   7   3  11      397.60      387.29     14.76 o 
   8   3  11      201.60      212.21     13.51 o 
   9   3  11       14.21        1.87      7.98 o 
  10   3  11      190.89      176.76     15.69 o 
  11   3  11       35.75       18.98     10.51 o 
  12   3  11      250.45      202.70     16.80 o 
   1   4  11      788.26      830.44     17.52 o 
   2   4  11        1.94        3.99      7.45 o 
   3   4  11      639.20      633.54     15.92 o 
   4   4  11       11.86       -8.72      6.38 o 
   5   4  11      175.88      196.53     12.77 o 
   6   4  11        1.65      -10.69      7.13 o 
   7   4  11      147.93      153.43     12.46 o 
   8   4  11      129.52      167.27     15.14 o 
   9   4  11      258.54      288.23     18.04 o 
  10   4  11      143.03      175.80     16.10 o 
  11   4  11      312.26      355.98     20.75 o 
   0   5  11      168.29      161.92     15.69 o 
   1   5  11       12.20       -4.04      6.34 o 
   2   5  11      342.86      266.34     15.91 o 
   3   5  11       37.48       26.32      7.70 o 
   4   5  11      147.48      138.69     12.21 o 
   5   5  11       19.11       20.25      8.71 o 
   6   5  11       17.82       20.03      8.83 o 
   7   5  11       26.93       25.95     10.55 o 
   8   5  11       11.38       -4.13      9.50 o 
   9   5  11        1.73      -13.44      9.80 o 
  10   5  11      176.11      182.93     21.70 o 
   1   6  11      102.78      108.99     11.22 o 
   2   6  11       43.85       53.56     10.35 o 
   3   6  11      446.72      519.60     18.07 o 
   4   6  11        2.30       -3.84      8.53 o 
   5   6  11       41.22       50.25     10.85 o 
   6   6  11        1.88      -13.98      9.32 o 
   7   6  11       36.14       35.64     11.78 o 
   0   7  11       10.50       20.27     13.49 o 
   1   7  11        9.54       11.73      9.82 o 
   2   7  11      278.45      257.79     18.90 o 
   3   7  11        2.69        0.23     10.45 o 
   0   0  12     1347.26     1223.71     50.73 o 
   2   0  12      708.44      726.89     61.22 o 
   4   0  12      114.62      132.46     17.72 o 
   6   0  12       43.55       36.79     13.40 o 
   8   0  12      220.82      227.90     16.82 o 
  10   0  12      138.65      106.47     18.28 o 
  12   0  12       37.16       31.76     23.23 o 
   1   1  12       64.32       63.42     10.11 o 
   2   1  12      244.38      248.47     19.80 o 
   3   1  12      103.76      129.22     11.83 o 
   4   1  12      124.87      118.96     11.57 o 
   5   1  12       46.97       69.35      9.06 o 
   6   1  12        3.51       -3.27      6.41 o 
   7   1  12        1.14        2.96      7.11 o 
   8   1  12       46.14       35.59      8.40 o 
   9   1  12       39.16       24.17      9.80 o 
  10   1  12       74.12       60.76     11.15 o 
  11   1  12        0.16       -3.82     10.98 o 
  12   1  12       10.09       -5.63     14.66 o 
   0   2  12       19.11       27.62     12.41 o 
   1   2  12      421.81      427.91     16.59 o 
   2   2  12        1.15        2.66      6.69 o 
   3   2  12       15.06       13.44      7.11 o 
   4   2  12       10.27       10.04      6.97 o 
   5   2  12       91.26       86.29     10.18 o 
   6   2  12       56.10       48.42      8.73 o 
   7   2  12      181.28      179.75     12.28 o 
   8   2  12       12.33       -2.74      8.59 o 
   9   2  12       50.96       39.03     10.88 o 
  10   2  12       94.32       80.15     12.42 o 
  11   2  12       34.31       27.29     12.88 o 
  12   2  12        5.38        0.80     24.45 o 
   1   3  12        3.30       -3.48      6.17 o 
   2   3  12      220.22      221.31     12.65 o 
   3   3  12       62.88       43.10      8.60 o 
   4   3  12      173.37      176.78     12.20 o 
   5   3  12       72.20       73.22      9.38 o 
   6   3  12       87.20       69.39     10.54 o 
   7   3  12        5.18       -4.21      7.90 o 
   8   3  12        1.72       -6.50      7.91 o 
   9   3  12        8.00      -12.51      8.34 o 
  10   3  12      106.87       99.49     13.62 o 
  11   3  12       38.89       22.27     11.53 o 
   0   4  12       35.81       19.02     10.23 o 
   1   4  12       32.85       24.26      7.72 o 
   2   4  12        0.10       -3.59      6.56 o 
   3   4  12        4.84        3.74      7.30 o 
   4   4  12        1.25      -10.30      6.90 o 
   5   4  12        3.76       -3.67      7.76 o 
   6   4  12       28.86        6.57      8.53 o 
   7   4  12        7.03       -3.67      8.12 o 
   8   4  12       23.29       15.16     10.20 o 
   9   4  12       18.44       11.11     11.01 o 
  10   4  12        2.40       -9.35     10.39 o 
   1   5  12        0.15      -10.07      6.71 o 
   2   5  12       13.33        5.14      7.43 o 
   3   5  12        1.47       -4.78      7.38 o 
   4   5  12        0.40      -11.67      7.95 o 
   5   5  12        1.66       -8.76      7.96 o 
   6   5  12        2.06      -10.78      8.49 o 
   7   5  12       15.63       25.38     11.45 o 
   8   5  12        0.19       -9.68      9.54 o 
   0   6  12       44.28       30.03     13.16 o 
   1   6  12        4.92       -9.47      7.86 o 
   2   6  12        1.24        3.26      8.91 o 
   3   6  12        3.23      -12.24      8.51 o 
   4   6  12        5.40       -6.60      8.49 o 
   5   6  12        0.45      -12.64      8.43 o 
   1   0  13     1222.02     1180.36     37.20 o 
   3   0  13     1354.84     1471.60     41.40 o 
   5   0  13        4.73       11.87     11.84 o 
   7   0  13     1442.54     1580.46     44.14 o 
   9   0  13      974.56     1114.86     38.39 o 
  11   0  13      360.44      367.54     37.92 o 
   0   1  13      283.45      272.58     23.13 o 
   1   1  13        3.99       -0.80      8.13 o 
   2   1  13     1450.84     1301.52     29.08 o 
   3   1  13        8.71       14.25      8.88 o 
   4   1  13       36.78       11.09      8.96 o 
   5   1  13       10.20        4.73      8.61 o 
   6   1  13       95.79      102.31     12.12 o 
   7   1  13        0.09       -6.51      8.64 o 
   8   1  13      888.69      870.85     23.89 o 
   9   1  13        1.07      -11.53      8.88 o 
  10   1  13      408.92      372.20     17.88 o 
  11   1  13        0.94      -11.38     10.92 o 
   1   2  13     1068.12     1077.96     25.76 o 
   2   2  13       35.83       32.53      9.62 o 
   3   2  13      561.45      580.60     26.88 o 
   4   2  13        0.16       -9.54      7.92 o 
   5   2  13      239.99      264.55     15.72 o 
   6   2  13       11.49        8.20      7.81 o 
   7   2  13      642.42      645.24     44.28 o 
   8   2  13        0.09       -8.45      8.53 o 
   9   2  13      569.47      583.98     21.35 o 
  10   2  13        1.87      -13.54      9.03 o 
  11   2  13      568.55      519.93     24.30 o 
   0   3  13      399.38      350.24     23.28 o 
   1   3  13        2.46       -6.52      8.48 o 
   2   3  13      599.62      576.06     19.97 o 
   3   3  13       22.49        2.74      7.83 o 
   4   3  13       59.87       51.59      9.34 o 
   5   3  13       13.79       -0.21      7.66 o 
   6   3  13      256.98      235.88     19.91 o 
   7   3  13       20.49       11.77      9.87 o 
   8   3  13      228.22      219.79     16.28 o 
   9   3  13        0.20       -2.06      9.83 o 
  10   3  13      397.80      382.81     25.09 o 
   1   4  13      396.13      394.03     15.60 o 
   2   4  13        3.99      -11.06      7.37 o 
   3   4  13      430.35      460.66     16.77 o 
   4   4  13        7.74        6.72      8.57 o 
   5   4  13      161.65      171.87     15.11 o 
   6   4  13       20.20       30.62     10.95 o 
   7   4  13      356.57      385.82     18.52 o 
   8   4  13        0.08       -1.67     10.55 o 
   0   5  13      124.88       83.88     14.70 o 
   1   5  13        0.45      -10.30      6.87 o 
   2   5  13      184.72      200.27     13.21 o 
   3   5  13        6.23       -2.02      8.03 o 
   4   5  13       95.29       72.65     12.67 o 
   5   5  13        0.99       -9.09      8.58 o 
   6   5  13      121.67      113.50     14.43 o 
   1   6  13      177.63      222.28     14.39 o 
   0   0  14      317.03      317.06     35.61 o 
   2   0  14     1605.86     1577.78     44.65 o 
   4   0  14     1058.88     1084.09     37.87 o 
   6   0  14     1568.49     1677.48     54.33 o 
   8   0  14      872.37      923.89     37.05 o 
  10   0  14      416.37      441.07     41.10 o 
   1   1  14      872.75      791.79     23.20 o 
   2   1  14        2.55       -2.07      8.58 o 
   3   1  14      998.40     1067.45     26.58 o 
   4   1  14        9.69        1.49      9.17 o 
   5   1  14     1285.30     1302.67     29.48 o 
   6   1  14       19.55       15.82     10.54 o 
   7   1  14     1306.23     1305.83     30.07 o 
   8   1  14        5.21       -7.57     11.18 o 
   9   1  14      464.91      411.21     22.25 o 
  10   1  14        2.31      -11.94     11.45 o 
   0   2  14      913.94      906.14     35.48 o 
   1   2  14       22.75       15.90      9.85 o 
   2   2  14      765.75      758.65     22.89 o 
   3   2  14        4.60       -2.13      9.15 o 
   4   2  14      957.89     1047.50     26.77 o 
   5   2  14        1.67       -5.39      8.96 o 
   6   2  14     1327.16     1393.25     30.97 o 
   7   2  14        1.62      -15.66     10.44 o 
   8   2  14      626.82      590.90     25.63 o 
   9   2  14        2.03       -0.41     11.49 o 
   1   3  14      616.61      604.36     21.51 o 
   2   3  14        9.48        7.25      9.60 o 
   3   3  14      570.92      540.79     20.60 o 
   4   3  14        7.00       -7.87      8.76 o 
   5   3  14      997.91      992.73     26.93 o 
   6   3  14        2.94      -15.90     10.60 o 
   7   3  14      625.51      623.60     26.75 o 
   8   3  14        0.90        3.73     10.91 o 
   0   4  14      433.57      417.83     27.30 o 
   1   4  14       56.34       44.51     12.01 o 
   2   4  14      459.22      521.13     21.01 o 
   3   4  14       20.40        8.76     10.19 o 
   4   4  14      636.20      676.80     25.93 o 
   5   4  14        0.16      -10.97      9.50 o 
   6   4  14      442.08      450.72     21.01 o 
   1   5  14      266.56      287.95     19.27 o 
   2   5  14       10.00        1.61      9.17 o 
   3   5  14      369.15      361.67     19.74 o 
   1   0  15      361.31      351.36     26.49 o 
   3   0  15      386.08      411.98     27.03 o 
   5   0  15     1867.22     1869.98     51.95 o 
   7   0  15      767.94      801.73     35.29 o 
   0   1  15      561.47      643.99     31.28 o 
   1   1  15       89.69       67.57     12.32 o 
   2   1  15      277.91      301.20     18.68 o 
   3   1  15        5.40        5.06     10.32 o 
   4   1  15     1555.97     1619.29     40.83 o 
   5   1  15        4.15        9.28     10.38 o 
   6   1  15     1466.77     1609.28     34.47 o 
   7   1  15        0.12       -8.27      9.94 o 
   8   1  15      405.95      387.08     23.40 o 
   1   2  15      245.84      245.41     17.47 o 
   2   2  15       20.57        8.19      9.88 o 
   3   2  15      458.80      470.10     20.09 o 
   4   2  15        9.48        8.57     10.58 o 
   5   2  15     1498.29     1488.02     33.15 o 
   6   2  15        0.25      -14.61      9.74 o 
   7   2  15      438.25      402.09     22.46 o 
   0   3  15      199.77      207.15     23.41 o 
   1   3  15       11.79       -5.64      9.64 o 
   2   3  15      338.01      361.12     19.04 o 
   3   3  15        2.68       -6.77      9.82 o 
   4   3  15      901.04      940.95     28.43 o 
   5   3  15        2.64       -2.62     10.49 o 
   6   3  15      656.11      654.66     28.31 o 
   1   4  15      129.94      149.02     15.58 o 
   2   4  15        1.34        3.64     10.68 o 
   3   4  15      418.63      447.20     20.60 o 
   0   0  16       21.05       30.85     23.78 o 
   2   0  16      158.39      154.91     25.30 o 
   4   0  16      192.14      185.07     24.96 o 
   6   0  16      226.72      211.47     25.44 o 
   1   1  16       21.35       15.99     10.62 o 
   2   1  16        0.01       -7.93      9.60 o 
   3   1  16      247.16      286.57     19.00 o 
   4   1  16       21.98        1.74      9.90 o 
   5   1  16      239.04      239.63     18.38 o 
   0   2  16        2.90        0.22     15.09 o 
   1   2  16        0.63        0.96     10.09 o 
   2   2  16       85.42       98.88     14.31 o 
   3   2  16       16.84        2.29     10.19 o 
   4   2  16      215.48      223.02     17.86 o 
   1   3  16        6.52       -5.29     10.39 o 
                                                 
